# Supplementary material for: Transcriptional signature of CD56bright NK cells predicts favourable prognosis in bladder cancer
Source: Front Immunol. 2025 Jan 14;15:1474652. doi: 10.3389/fimmu.2024.1474652 (PMC11772185; doi:10.3389/fimmu.2024.1474652)
Supplement: Supplementary file 13 [file Table1.xlsx]

## Sheet: Table S1
symbol	endothelial	epithelial	fibroblast	mast_cell	b_memory	b_naive	eosinophil	monocyte	neutrophil	nk_cd56bright	nk_cd56dim	t_gamma_delta	dendritic_myeloid_immature	dendritic_myeloid_mature	macrophage_M1	macrophage_M2	t_CD8_naive	t_helper	t_reg	t_CD4_memory_central	t_CD4_memory_effector	t_CD8_memory_central	t_CD8_memory_effector
ABCA12	2.5	2098.5	5	1	2	1.5	1	1	1	1	21	1	1	1	1	1	1	1	1	1	1	2	1
ADAM28	5	20.5	4	124	9307	12503	3189	517.5	913.5	314	572	53	196	70	622	979.5	19	5	4.5	1	2	5	6
ADAMDEC1	1	1	1	331	28	74	29	39	3.5	1	3	1	14	175	7381.5	1208.5	18	1	3	1	1	7	2
ADCYAP1	1	1	1	1882	1	1	1	1	1	1	1	1	1	1	1	1	1	1	1	1	1	1.5	1
ADGRE1	1	1	1	1189	25	45	30321	2096	1041.5	7	30	35	33.5	64	1336	89.5	41	120	35.5	166	57	34.5	27
ADGRE3	1	1	1	342	5	13	8700	834.5	9936	4	19.5	1	28	12	6	73	1	2	1	1	2	1	2
ADGRF5	4645	55.5	80	2	1	1	1	1	1	1	1.5	1	1	1	1	1	1	1	1	1	1	5	1
ADGRG3	1	1	1	99	19	25.5	21029	35.5	27809	2858	114	9.5	4.5	3	2	1	2	1	1	2	1	1	10
ADRA2B	4	1	117	1	1	1.5	1	25.5	6	1	4	12	31.5	53	46.5	3087.5	2	2	1	1	5	5.5	4
ALOX15	1	1	1	7	2	3.5	26306	1	6.5	1	1	2.5	940	1941	1	3.5	1	3.5	1.5	3	3	6.5	1
ALPL	5	4	1	4	128	91.5	224	4.5	23122	3	35	1	12.5	5	4	58	1	1	1	1	1	2	1
ANKRD1	17205	137.5	258	1	1	1	1	1	1	1	1	2	1	5	220.5	1	1	2	1	1	1	1	1
ANKRD22	1	17.5	3	9	6	1	9	133	745	2	12	8.5	4.5	51	1694.5	4	1	13	4.5	1	2	6	11
APLN	11317.5	14	1	1	1	1	2	1	1	30	1	1	2	5	1	64	90	1	1	1	1	1	1
APOBEC3A	1	3.5	1	9	67	15	1370	9561.5	20512	7	54.5	4	179	3138	2799	10	1	34	3.5	1	2	3	6
APOC1	11.5	22	33	143	1	2	1	5	2	1	1.5	3.5	505	426	2179	19278.5	10	1.5	2	1	1	1	2
APOE	37	727	268	151	35	16.5	3	64.5	7	3	7	15.5	265	533	14501	51796	22	26.5	14.5	4	8	16.5	21
AQP9	1	2.5	1	885	56	29	203	4924.5	84220	2	68	1	289.5	7174	4907.5	8076	1	2	1	1	2	1	1
ARHGAP19-SLIT1	8	1	1	1	1	2	1	2.5	2	1	1.5	6.5	1	1	1	2	553	1.5	1	2	2	8	22
ASGR2	1	1	1	5	6	6.5	8	1493.5	2	16	22	2.5	247.5	65	3.5	25.5	1	1	1	1	1	1	1
ASIC1	14	126.5	438	1	1	1	1	1	1	1	6	28	2.5	2	1	27	481	3.5	32.5	1	5	36	7
ATP6V0D2	1	26	1	40	4	4.5	1	3	2.5	1	4	16.5	51.5	65	674.5	3439	8	3	7	1	1	24.5	2
AZGP1	1	14500	1	1	1	1	1	1	2	1	8	3	1	1	1	1	1	1	1	1	1	1.5	1
BANK1	5	46	27	17	18900	21758	1144	108	48	251	40.5	18.5	309.5	42	6.5	4.5	6	11	2	1	2	5.5	5
BCL11B	4	576	5	3	13	4.5	24	9.5	23.5	1403	972.5	2598.5	31	30	1	2	8000	10889	6330.5	4030.5	3364	7248.5	8415
BCL6B	4342.5	1	1	2	9	8	2	1	1	7	1	1.5	2	4	2.5	2	14	1	1	1	2	1	1
BLK	3	1	1	1	12822	7316	23	7	17.5	1	2	28	119	11	1	2	59	71	27	34	27	37.5	76
BLOC1S5-TXNDC5	21808	1	1	1	104	41	1	6	1	1	1	44.5	1.5	2	1	5662	162	1.5	26.5	324.5	5	6	15
BMX	4407	2	1	2	1	1	19	4	1423	1	1.5	1	1	1	4	2	1	1	1	1	1	1	1
BNC2	1	1	1	524	9	5	29	2	6.5	77	2128.5	42.5	14	10	4	27.5	4	1.5	3	1	1	70.5	41
C15orf48	2	532	1	89	6	5.5	32	129.5	113	18	9.5	2.5	835	6246	13426.5	1247	7	3.5	1	3	15	2.5	5
C1QA	1	1	5	171	3	2	1	83.5	2	13	6	1	1155.5	2230	4808.5	502.5	2	1	1	1	1	1	1
C1QB	1	1	21	367	1	1	1	43.5	3.5	1	2	1	511	6365	5945	1456.5	1	1	1	1	1	1	2
C1QC	1	5	7	204	1	2	1	24	1	1	2	1	248	3141	2355	806.5	2	1	1	1	1	1	1
CA6	1	1	1	1	7	2	1	1	3	24	5	30	1	1	1	1	502	19	23	3.5	7	51.5	9
CACNA1I	1	1	1	52	1	2	6	1	2.5	1	5	134.5	3	9	3	1	2902	1040	96	116	147	345	125
CACNG6	46.5	1	2	1	1	1	1705	1	1	1	1	1	2	1	1	1	1	1	1	1	1	1	1
CALB2	1	1	1	3855	1	1	1	1	1	1	1	1	1	1	1	2	1	1	1	1	1	1	1
CAV1	41874	5558	38823	3	7	9.5	3	1	1	1	4.5	1.5	3.5	9	7	2	6	1	1	1	1	2	1
CCDC80	895.5	1600.5	57010	4	44	46	19	5.5	16	4	5.5	119	6	20	24	4.5	5	8.5	8	1	2	79.5	4
CCL13	1	1	1	4	1	1	1	1	1	1	1	1	167.5	2952	6.5	19	1	1	1	1	1	1	1
CCL17	1	1	1	1	1	1	1	1	1	1	1	1	42	6291	20	2	1	1	1	1	1	1	1
CCL18	1	1	1	135	1	1	1	1	2	1	4	1	36.5	31407	328.5	76	1	1	1	1	1	1	1
CCL22	1	1	1	1	18	5.5	1	6	5	1	1	41	500.5	46814	2056	9606.5	52	9	10	1	4	13.5	2
CCL23	11	1	1	588	1	1	281	1	1	3	4	1	89.5	3088	82	4	1	1	1	1	1	1.5	1
CCL5	5	1	1	23	338	56	7	94.5	68.5	9883	3990.5	8969	261.5	5686	25938.5	25	2254	1195	152	417	2907	10211	29191
CCL8	1	1	1	11	1	1	1	10.5	1	1	1	1	13.5	4255	5201	23	1	1	1	1	1	1	1
CCR3	1	1	1	2	15	6	9950	8	1010.5	5	6	4	10.5	10	5	3.5	4	2.5	52	1	3	41.5	18
CCR4	3	1	1	456	10	12.5	46	8.5	25	1	3.5	95.5	12	22	2.5	7.5	555	1674	4344.5	4176.5	2918	1439	430
CCR6	1	1	1	3	698	464	9	3.5	26.5	43	44	73	88	14	1.5	3.5	15	1988	271	538	384	220.5	300
CCR8	1	1	1	1	1	1	2	1	1	102	4	9.5	1	1	1	1	3	8	354	40	187	198.5	49
CD14	8.5	217.5	193	488	155	91	81	24012	11955	24	224	3	325	871	3444	779	48	14	6	12	11	10	6
CD19	2	1	1	2	5883	8413	14	9.5	4.5	16	9.5	3	50.5	15	4	6	13	5	2	1	1	2.5	1
CD1B	1	1	1	1	1	1	1	18.5	1	1	2	5	582	570	4	15.5	1	1	1	1	1	1	1
CD1C	1	1	1	11	1272	370	2	369	3	1	4	10.5	6890	4322	5.5	21.5	3	1	1	1	1	2	1
CD1D	1	1	1	4	1118	499.5	18	3790.5	230	1	19.5	3	608	43	46	52.5	1	1	1	1	1	1.5	1
CD2	1	1	1	23	11	3	12	30	8.5	8792	5776	7204	194	69	3	7.5	8100	7343	6510.5	4738	4822	3781	4611
CD209	1	1	1	1	10	27	2	89.5	13.5	1	3	12	960	3940	165.5	79.5	10	14	5	1	2	2	3
CD22	3	4.5	3	732	6490	20205	22	91.5	91	1	10.5	15.5	841	328	57	963	80	28	3	1	1	6.5	4
CD247	2	1	1	2	291	60	57	13	79	6038	18270.5	12536	61	40	6	3	2942	4778	6800.5	1732	4765	3831.5	4622
CD248	1	1	1157	1	1	1	1	2	1	1	1.5	119	1.5	2	1	5.5	1117	1	2	1	1	256.5	79
CD27	1	1	4	19	709	59.5	16	5.5	12	191	50	1809.5	22.5	14	3	2	1915	2282	2888.5	928	605	2727	1278
CD28	5	1	1	1	14	14.5	43	41.5	214	2	7	2527.5	92	52	1.5	62.5	3860	7571	7757.5	2801	4067	3944	2659
CD300E	1	1	1	80	223	521	60	20839.5	125	1	110.5	7	170	85	214	52	1	9	9	1	2	15	7
CD300LF	1	1	1	656	46	45	11449	4029.5	3485	4	30.5	1	676	146	1162.5	1814	1	1	1	1	1	2	2
CD36	120	27	55	210	74	90.5	143	17977	76	5	148	10	3754.5	1792	1244	24671.5	23	21.5	8	1	1	15.5	7
CD3D	2	1	1	1	3	1.5	8	4	2.5	22	351	3424.5	8	15	1	1.5	2732	2458.5	3876.5	4180	6034	2309	3276
CD3E	1	1	1	1	16	5	18	8.5	19.5	3823	1187	12403	32	43	1	9	8373	9973.5	9505.5	3979	7612	7837.5	7171
CD3G	1	1	1	1	13	2	6	16	14.5	15	1954	18588.5	10.5	12	1	1	7485	5556	4460	2086	2116	5303	18655
CD40LG	1	1	1	24	5	4.5	9	3	6	6	3	328.5	4	4	1	1	28	3156.5	794.5	1417.5	4952	323	185
CD5	1	1	1	2	88	409.5	47	12	51.5	14	13	5730	209	145	18	13	7470	18644.5	7657	7224.5	9820	5310	7655
CD6	1	1	1	6	187	302.5	51	18.5	173.5	44	983.5	3857	52	62	6	16.5	8478	17651.5	4455.5	3984	6865	7869	6632
CD68	173	403.5	1115	1025	267	27	1	7825	649.5	6	39	1.5	55.5	2630	5353.5	61573	153	52.5	7	17	7	2.5	3
CD7	1	1.5	1	2	21	14.5	31	91	346	8809	2149.5	1988.5	40	14	9.5	1.5	4877	1036	720.5	2148.5	1289	881	1343
CD79A	2	1	4	8	14302	12540	46	19	38	123	71.5	114	240.5	30	46	78	406	43	51	19	33	71	25
CD86	1	6.5	1	93	582	307	32	5974	8.5	3	37	3.5	11651	17611	3841	4359	1	9.5	6.5	1	7	10	11
CD8A	1	3	1	3	26	9.5	9	9.5	31	5256	1550.5	2601	32.5	39	5	2	15219	61	60	1	15	7133.5	13996
CD8B	1	1	1	1	1	1	6	2	10.5	34	60.5	675	8.5	10	1	1	7152	6.5	105	3	8	4673.5	10738
CD96	1	1	1	5	710	616	487	14.5	36.5	3625	4256	10841.5	53	26	2	4	1950	6704	4138	1887.5	3700	5528	4461
CDH11	1292	1466	23275	1	1	1	1	1	1	1	4	1	1	1	1	1	1	1	1	1	1	6	1
CDH3	2	22223.5	11	1	34	11	9	4.5	1	1	12.5	18	1	1	1	1	12	14	8.5	2	3	30	26
CDH5	28700.5	1	1	1	1	1	1	9	1	1	3	1	12.5	2	1.5	2.5	1	1	1	1	1	1.5	1
CEACAM3	1	2	1	46	3	3	96	136	6300	1	4	1	50.5	11	10	17.5	1	1	2	1	1	2.5	1
CEBPE	1	1	1	8	6	3	3665	45	69.5	1	1	6.5	7.5	7	14	27.5	38	5.5	2	2	2	6	8
CFB	54	1	1	2	6	4.5	1	43.5	9.5	1	1	4	75	2148	1631	112	3	12.5	3.5	6.5	2	2.5	3
CHI3L1	1	35	32	195	11	28.5	453	42.5	15874	2	2	10.5	22.5	547	46060	18489.5	6	2	5	1	1	2	3
CHIT1	1	1	1	10	43	103.5	121	23.5	278	1	7	3	64	82	4804.5	47601.5	7	4.5	11.5	1	2	5.5	4
CHRM3-AS2	1	1	1	1	4	2.5	1660	3	7	371	420.5	435.5	1	2	1	1	2742	1474	863.5	1187.5	1361	232	608
CLC	1	1	1	29	12	21.5	17424	1	95.5	1	1	1	53.5	70	1	1.5	1	1	4	2	1	2	2
CLDN4	4	13801	1	1	29	11.5	1	5	4	1	4.5	29.5	1	5	1	1	13	16.5	11	2	2	12	5
CLEC10A	5.5	1	1	48	9	18.5	11	721	5	1	27	1	8310	2848	12.5	39.5	1	1	1	1	1	1	1
CLEC12A	1	1	1	783	50	74	12297	6442	4919	559	217.5	9	545.5	307	102.5	128.5	28	2.5	2	1	1	13.5	6
CLEC14A	8411	1	1	1	1	1	2	1	1	1	6.5	1	8	2	1	1	1	1	1	1	1	1	1
CLEC17A	1	1	1	6	1033	2625	369	44.5	315	1	5.5	3	97.5	20	1	4	17	2	1	1	2	2	2
CLEC7A	2.5	1	1	66	168	59	348	15954	33828.5	5	108	26	4663	2419	661.5	1343	5	46	11.5	3	14	8	9
CMA1	1	1	1	3530	1	1	1	1	1	2	1	1	1	1	1	2	4	1	1	1	1	1	1
CMTM2	1	1	1	2	1	3.5	110	42	5175	2	18.5	2	2	3	2.5	2	1	2	2	1	1	1.5	1
CNR2	1	1	1	13	3057	2413	10299	18	82.5	875	183.5	713	92.5	28	1.5	3	113	19	16	1	8	84.5	205
COL12A1	2276.5	7141	56428	4	1	2.5	2	1	1	1	2	1	2	1	2	1	1	1	1	1	2	1	1
COL16A1	29	4212.5	12816	1	2	3	1	2	2	88	3	5.5	1	1	1	1	3	6.5	1	1	1	3	2
COL17A1	68	6966.5	8	71	1	2	65	1	43.5	1	11	1	1	3	1	1	1	3	1	1	3	12	1
COL19A1	1	1	4	1	1183	5137	3	7	14.5	2	15	7.5	7	4	1	1	29	13	6.5	1	1	10.5	5
COL1A1	331.5	3127	418782	1	28	36	7	2	35.5	1	3.5	20.5	6.5	26	16	2.5	16	199	16.5	4	34	31	16
COL3A1	402.5	2.5	14764	9	1	1	1	1	1	1	4	1	1	1	1	1	1	1	1	1	1	1	1
COL4A1	24326.5	37	9811	1	1	1	57	2	20	1	2.5	1	1	2	1.5	17	1	1	1	1	1	1	1
COL4A2	57952	12246	40553	9	2	1	7	10	8	1	2.5	1	19	50	78	82.5	1	2	1	1	1	1	1
COL4A3	1	9	493	18	5135	211	5	2	1	21	22.5	4.5	4	2	1	1	4	19	3	2.5	1	1	6
COL5A1	3821	857	55564	1	1	3	2	1	1	1	2	2.5	7	2	2	1	4	25	11.5	5	43	2.5	18
CPA3	49	1	10	69837	1	3	41	1	2.5	1	3.5	1	5	8	1	1	1	1	1	1	1	1	1
CPNE4	1	3841	1	7	1	1	14	1	12	1	3.5	1	1	10	1	1	1	1	1	1	1	1	1
CPVL	4	72	10	246	67	75	53	28709	42	18	180	40.5	8695	4947	693	3733	12	33	2.5	1	3	1	6
CR2	1	1	1	2	1342	5432	19	7	8	1	1.5	349	23	11	4	11	157	115	4	41	16	71.5	40
CSF1R	2	25	10	291	60	45.5	183	8313	1119.5	9	80	24.5	13652	3007	2407	5971	81	16.5	7	5.5	12	31	45
CSF2RA	1	1	14	102	6	26.5	23	1869	8541.5	171	82	58	3623	14108	678	437.5	12	30.5	2.5	1	2	1.5	1
CSF3R	1	1	1	272	226	417	2326	32297.5	405584	132	917	14	2760.5	1381	1368	2734	9	33	3	1	1	11.5	2
CTLA4	1	1	1	1	2	2	1	1	1	2	5.5	91.5	158	120	2.5	2	190	742	4354.5	1532	1756	247	247
CTSG	1	1	1	9276	1	1	58	4.5	11.5	1	4.5	1	1	2	1	3	1	1	1	1	1	1	1
CTSW	2	1	1	579	58	92.5	104	44.5	56	19466	17304	9883	174	173	8	36	2183	1020	312	266.5	624	2939	9887
CX3CR1	1	1	1	19	74	24.5	2	1975.5	627	125	10719	4051.5	33.5	10	1	5.5	62	33	55.5	3.5	38	277	1512
CXCL10	6	509	397	9	3	31	1	155.5	4	1	5	1	16	859	4529.5	11.5	4	1	1	2	2	1	1
CXCL12	48	9.5	8841	1	1	1	1	1	1	1	1	1	1	1	14	2	1	1	1	1	1	1	1
CXCL9	1	1	1	3	1	1	1	29.5	1	2	2	1	17	244	1675	4	7	1	1	1	1	1	1
CXCR1	1	1	1	1	6	5.5	250	27	46273	7	366	14	51.5	34	3	28.5	2	1	4	1	3	20	58
CXCR2	1	10	1	5	10	11	68	169	57114.5	103	3408.5	75.5	27.5	20	20.5	50.5	17	5	7	1	2	145	74
CYBB	2	1	1	1375	8039	6071	3559	35491	7454	184	183	6.5	3980	2874	24206.5	8180	119	3	2	2	7	10	3
CYP27B1	10.5	221.5	25	20	4	17	2	5	1	20	1	8	60.5	494	9907	5429.5	79	34.5	24	13	34	12	23
CYP4F3	1	1	1	13	15	19	504	58	22464.5	5	3.5	23	17	5	2	2	2	17	3.5	1	1	12.5	4
DCN	12	222.5	24405	1	16	1	1	4.5	2.5	1	3.5	62	1	2	1	1	1	25	10.5	1	1	35.5	20
DCSTAMP	1	1	1	41	1	1	2	1.5	1	1	1	1	42	591	412.5	7842	2	1	1	1	1	1	1
DEFA3	1	1	1	1	2	1	2978	1	234	1	1.5	1	1	1	1	1	1	1	1	1	1	1	1
DSC3	14	7549	18	1	2	2	4	1	3	9	8.5	6.5	2	1	1	1	25	5	1	1	1	5.5	2
DSG2	44.5	19206.5	191	4	4	2	12	2.5	3	40	80.5	16	62	21	5	3	38	17	3	1	2	5.5	2
DSP	158.5	40083.5	2335	2	28	407.5	1	1	7	1	2.5	1.5	23	27	279	504	5	3	2	1	1	1	1
DTHD1	1	1	1	1	3	2.5	1	1	7.5	68	988.5	1247.5	3.5	4	1	2	20	19.5	9.5	5.5	38	222.5	578
EBF1	57	1	3834	1	3865	2751.5	4	5	11	1	10.5	7.5	26.5	11	2	2	3	2	4	2	2	7.5	12
ECSCR	5632	1	1	1	1	1	1	1	1	1	5.5	2.5	1	2	2.5	8	1	2	4	4	4	4	3
EFEMP1	144846	4178.5	27339	1	1	1	1	1	1	1	1	1	1	1	1	1	1	1	1	1	1	1	1
EGFR	358.5	19674	4876	1	1	1	1	1	1	1	2	1	1	1	1	1	1	1	1	1	1	1	1
ENPP3	5	1	3	7305	4	24.5	7	5.5	3	20	23.5	7	8	6	1	1	19	35.5	5	2.5	3	13	17
EOMES	1	1	1	1	3	1.5	2	1	8	5920	3401	1444	13	12	2.5	1	435	172	13	20.5	158	1056	1955
ESM1	6626	1	1	1	1	1	1	1	1	40	12	42.5	1	1	1	1	1	26	2	1	4	28.5	31
ESRP1	1	7073	1	1	3	5	1	2	1	1	2	1	1	1	1	1	1	7	1.5	1	1	9	3
F13A1	1	1	2	9	217	400	850	5754	251.5	1	77	1.5	10410	12652	3.5	149	2	14	10.5	1	1	2	2
FABP4	1127	1	4	1	1	1	1	1	1	1	1	1	237	666	19	1761	2	1	1	1	1	1	1
FAT1	782	32054	22816	2644	14	4.5	1	1	4.5	1	6	18	6.5	7	4.5	19	10	4.5	1	1	1	7	4
FAT4	7953	1	143	3	1	1	9	1	1	141	214	1	1	2	1	1	4	1	1	1	1	1	1
FBLN1	18.5	2341.5	19893	1	3	7.5	2	3	1	1	5.5	30.5	1	1	2	1	14	15	3	1	2	35.5	4
FCER1A	1	1	1	4245	8	15.5	41	203	26	1	189	1	2211	365	1	13	1	2	1	1	1	1.5	1
FCER2	1	1	1	2	1786	6380	4	130.5	43.5	7	9.5	1.5	1991.5	7915	15	154.5	10	6	2	2	2	1	1
FCGR1A	1	1	1	110	5	10	15	1172	1657.5	1	1	1	20.5	45	3256	1995	1	1	1	1	1	1	1
FCGR2A	5	3.5	4	1073	368	302	11054	15166	80385	85	281	53	4567	2515	1743.5	463	31	7.5	1.5	1	2	7.5	43
FCGR3B	1	1	1	2	31	111.5	201	206.5	146810	24	292.5	98.5	4	9	56	83	2	2	1	1	1	7.5	74
FCN1	1	1	1	117	1217	402.5	1052	139707	11730	19	451	14	256	11	171.5	1323.5	55	108.5	17.5	1	6	6	11
FCRL1	1	1	1	2	10238	19342	37	15.5	89	6	56.5	59	39.5	14	1	1	25	3	132.5	2.5	4	31.5	29
FCRL2	1	1	1	1	5109	7970	14	15	64.5	1	44	32	34.5	16	1	1.5	6	12.5	42.5	1	1	9	5
FCRL3	1	1	1	2	8289	9326	3	5	38	72	1199.5	6579.5	42	26	1	3	274	179.5	1825.5	145	208	724.5	2079
FCRL5	1	1	1	3	3416	6014.5	11	17	28	1	8	77.5	20	12	1	1	34	25.5	15	1	1	11	9
FCRL6	1.5	1	1	5	21	4	8	18.5	33	856	10515	3986.5	30	14	8.5	12.5	45	72.5	14	4	16	695	8955
FCRLA	1	8.5	32	8	2287	1021	5	7	3.5	1	5.5	3.5	47	38	79	24	6	9	3	1	1	6	2
FFAR2	1	1	1	17	9	45	10845	1647.5	32642	9	27	27.5	26	105	184	11	1	5.5	3	1	2	15.5	4
FGFBP2	1	1	1	1	21	47	3	12.5	37.5	298	6209	746	6.5	4	1	1	268	42.5	27.5	5	11	153	2464
FLNC	18454.5	999.5	34313	1	2	1	3	1	1	1	2.5	3	1	1	1	1	1	4.5	1	1	1	3.5	2
FN1	147310	166233	998834	14	58	42.5	3	73	4	157	38	91	443	6815	5813.5	7625	43	74.5	70	1.5	6	27	7
FOXP3	1	1	3	9	2	9.5	14	4	2	2	1	11	12.5	8	3	2	174	447.5	4689	297	614	102	15
FPR1	1	1	1	188	128	78	4555	9286	90389	1	43	22	411	151	460.5	205.5	7	2.5	2	1	1	28	6
FPR2	1	1	1	53	23	19.5	167	1940	21585	1	12	2	13.5	111	324	550	2	1	3	1	1	4	6
FPR3	1	1	1	308	3	3	2	88	3.5	1	2.5	5.5	1154.5	8480	5105.5	761.5	15	1	1.5	1	1	2	1
FRZB	3	4	12935	1	9	1	1	1	1	1	2.5	1	1	1	1	1	1	1	1	1	1	1	1
GAL	18	73.5	17	1	1	1	1	1	1	8	2.5	1	4.5	8	614	1455	3	1	1	1	1	2	1
GAPT	1	1	1	2095	1939	922	12516	692.5	3681.5	27	48.5	22	140.5	31	8.5	4	3	2	2.5	1	1	3.5	2
GATA1	1	1	1	956	2	13.5	4271	1	6	1	1	1	2	2	1	1	1	2	1	1	1	1	1
GFI1B	1	2	1	13	19	7	8309	8	23	8	14.5	25.5	2	2	1	1	3	18	8	1	2	13	11
GJA4	255	3	6495	2	1	1	6	1	1	1	1	1	1	3	6	1	1	1	1	1	1	1	1
GLT1D1	1	1.5	1	3	19	22	139	1528	14202	20	12.5	8.5	24	25	200	166.5	1	1.5	2	1	1	1	2
GNLY	1	1	1	1	140	108	83	151.5	205	93846	53675	4115	42	21	4	5	47	778.5	54	68	451	1165	12178
GOLGA6L9	290.5	2	1	2	168	230	11	7.5	9.5	10	22	165	2.5	3	21	24.5	770	181	79	5.5	4	160	222
GPC4	5.5	474.5	1056	1	1	46.5	2	30.5	8.5	1	3.5	1	69	95	1226.5	4413.5	1	1	1	1	1	1	1
GPNMB	11	1718.5	3804	10832	7	4	1	132.5	12.5	1	2.5	12	458	3443	12809	67718	489	23	10.5	1	1	4	4
GPR174	1	1	1	10	456	545	308	24	4.5	300	190.5	749.5	14	8	6.5	1	1591	1122	580	880	996	2055	1769
GRHL2	1	2794	1	1	3	1.5	1	1.5	1	1	5	17	1	1	1	1	4	6	2.5	1	1	3.5	4
GZMA	1	1	1	1	14	8.5	10	4	15	9912	9881	2773	6	15	3	1	144	750	152	121	351	924.5	4805
GZMB	1	1	1	2586	90	65	3	13	34.5	17266	23205	2897	22	26	12.5	20	709	27	25	8.5	161	132	1901
GZMH	1	1	1	2	33	23	3	8.5	10.5	1817	4036	447.5	5.5	3	1	2	55	117.5	24.5	12	231	431	4329
GZMK	1	1	1	1	2	2	1	3	1	5301	679	2398.5	4	8	1	1	47	655.5	50.5	266	491	4797	5066
HCK	1	1	1	781	1395	1010	1012	14663	31678.5	204	213.5	4	8729.5	16779	6015	1851	16	14	1	1	2	13.5	5
HDC	1	1	1	7350	42	48.5	146	2	14	1	2.5	2.5	21	26	4.5	3.5	10	3.5	1	1	2	6.5	4
HHIP	15437	1	205	7	7	8	2	3	4.5	1	3.5	48.5	1	2	1	1	1	9	4	1	1	4	2
HK3	1	1	1	239	15	139	14293	11024	7181.5	63	76.5	3.5	1132	1789	3064.5	9333.5	6	5	3	1	2	8	9
HKDC1	2	1	1	2	1	1	1	1	2	13	5.5	95.5	1	2	1	2	75	201	354	62	46	107.5	24
HLA-DMB	4	1	1	41	20067	22561.5	464	10542	527.5	686	25	600	17943	9776	1233	3268.5	251	47.5	187.5	17	51	159	137
HLA-DPA1	166.5	1	1	1557	22323	29993.5	264	24256	163	2632	158.5	1060	114108	133456	12241.5	2256	816	437	693.5	302	874	782.5	1936
HLA-DPB1	199	1	1	198	20280	19697	63	11175	317.5	1922	937.5	727.5	51406	70540	3685.5	664	709	346	570	531	1169	4279	3516
HLA-DQA1	1	1	5	29	9800	11269	47	2297	100.5	71	166	170.5	33328	32531	1858.5	205.5	39	27.5	134.5	28	81	319.5	480
HLA-DQB1	1	3	3	652	7447	18441.5	823	10584	403.5	782	327	407	13967	17840	880.5	44	61	130.5	273	72	414	345.5	412
HLA-DRA	1	1	2	1057	81598	54119.5	202	63321	2431.5	4350	121.5	773	199008	303292	15613.5	3941.5	86	108	808	116.5	316	1000	1193
HLA-DRB1	1	1	1	1598	24214	22476	852	8807.5	143	2677	2343.5	956.5	58198	60425	8241	1332.5	67	133	1096	158	374	1625	1578
HLA-DRB5	1	1	7	381	6685	4740	353	1907	147.5	589	116.5	619	18159	15690	1271.5	451	6	40	123.5	34	129	111.5	274
HOXB13	1	3979	1	1	6	1	1	1	1	1	2	6.5	1	1	1	1	1	2	5	1	1	9	1
HPCAL4	1	2	1	1	1	1	1	3	1	1	6.5	116	2	2	1	1	168	735	587	546	362	190	65
HPGD	1	1240.5	25	51178	52	19	229	31	77	232	340	565	42	18	27	1143.5	291	213.5	633	85.5	226	154.5	227
HPGDS	1	14	1	11846	1	1	2	2	1	1	3	1	8	23	10	165	1	1.5	4.5	2	11	5.5	4
HSPG2	179896	22078.5	40459	841	142	31.5	12	26.5	18	75	9	32	278.5	314	20	482	691	77.5	22	16	2	47.5	11
ICOS	1	1	1	1	1	1.5	4	1	10	25	29.5	646.5	8	18	3	1	1882	2527.5	3099	1929	2162	830	514
IDO1	1	1	1	1	1	2	669	27.5	24.5	288	58.5	2	64	1631	38505.5	9	1	1	1	1	1	1	1
IFNG	1	1	1	1	8	8.5	1	2	1.5	375	745	326.5	1	5	1	1	10	99	40	130.5	454	48.5	437
IGFBP5	58	1330	38715	1	1	1	1	1	1	1	1	1	1	1	1	1	2	2	1	1	1	5	2
IGHA1	1	1	1	1	13883	1298	31	13.5	219	1	6.5	8	97	41	2.5	5.5	5	2	4.5	1	1	6.5	17
IGHA2	1	1	1	1	1388	115	23	2	8.5	1	1	2	17	10	1	1	1	1	5	1	1	7	5
IGHD	1	1	1	10	1169	14812.5	3	4.5	23	1	1	47.5	130	26	1	1	27	2.5	4.5	1	1	42	19
IGHG1	1	1	1	1	9693	2989.5	11	10	120	1	1	5	115.5	36	2	36.5	7	1	4.5	1	1	14.5	8
IGHG2	1	1	1	1	3765	445	2	7.5	17	1	1	3.5	81	39	1	22.5	19	2	2.5	1	1	12.5	5
IGHG3	1	1	1	1	1991	1535	1	3	12	1	1	1	120	33	1	21.5	17	1	1	1	1	2	2
IGHM	1	1	1	165	60469	122237	173	63	93.5	1	1	152	560.5	370	1	13.5	107	16	117.5	25	20	112.5	95
IGKC	1	1	1	1	21266	10023	104	17.5	101	1	45.5	17	5	15	2	1.5	25	3	6	1	1	16	18
IGLC2	1	1	1	1	8962	5627	22	4	9.5	1	55	5	45.5	12	1.5	1	1	3	7.5	1	1	7.5	4
IGLC3	1	1	1	1	3011	1816.5	20	3	2.5	1	50.5	1	22	21	1	3	3	1	1	1	1	6	2
IGLL5	1	1	1	1	253	1697	2	2	3.5	13	5	1	12	6	1	1	1	1	1	1	1	1	1
IL12B	1	1	1	1	10	2	1	1.5	7.5	1	6	6	3	1138	44	1	1	1	4	1	1	3	8
IL1A	15.5	388	8	16	10	2.5	1	7.5	7	1	1	1	73.5	3506	253.5	7.5	1	1	2	1	8	1	1
IL1RL1	1585.5	48	40	4339	5	3.5	7607	2	17	874	24	4	4.5	9	1	5.5	2	10.5	4	1.5	16	6.5	6
IL1RN	1	386	1	197	15	11	33	2623.5	13426	3	30.5	4	2845	21696	22370.5	9266	10	7	16	2	6	2.5	1
IL2	1	1	1	1	1	1	1	1	1	1	1	2.5	1	1	1	1	2	8.5	1	141	272	14	5
IL22	1	1	1	1	2	1	1	1	1	1	1	1	1	1	1	1	2	6	2	4.5	107	4.5	4
IL2RA	1	1	1	1059	717	197	105	2	6	338	25.5	64	58.5	2444	654	3.5	2559	883.5	8491	2096.5	4361	232.5	116
IL5RA	1	1	1	406	26	5.5	7630	1	50	7	6.5	55	1.5	2	1	1	14	48	4	6	25	97.5	171
IL6	123	18.5	270	439	101	248.5	1	16	1	1	1	1	52	4548	235	1.5	6	1.5	1	1	2	1	1
ISLR	3	4	3281	1	1	1	1	1	1	1	1	1	1	1	2	1	1	1	1	1	1	1	1
ITGAX	12.5	2	1	2530	1881	463.5	15752	21682.5	90381	8679	2205	808.5	17996.5	14396	5720	14613	337	55	24	2	18	75.5	157
ITGB6	3	7743	3	1	3	1	1	1	1	1	2.5	4	2	2	1	1	2	5	2	1	1	4.5	5
ITK	1	1	1	1139	136	75.5	19	34.5	67	2180	1800.5	10425	57.5	70	101.5	48.5	14182	15187	14248.5	9818	9351	11734	7305
JAKMIP1	1	1	1	1	19	3.5	3	1	3	319	150	417	2	2	1	1	42	458.5	918	233.5	431	478.5	877
JCHAIN	1	1	25	2	9858	689	40	18.5	68	56	27	23	37	12	1	1	2	20	9.5	1	1	10.5	11
KCNH8	2	58	1	2	725	1888.5	2	1	1	1	1	1	7.5	3	1	1	1	1	1.5	1	1	1.5	1
KCNJ15	65.5	103	1	7	7	5	74	144	25601.5	1	23.5	28	2	3	46.5	1.5	17	12	6.5	4	3	69.5	8
KDR	21492	50.5	80	2	1	1	1	1	1	3	10	1	3	3	2.5	17.5	1	1	1	1	1	1	1
KIF18B	530	1	1	17	9	4	13	4	6.5	1066	11	101.5	5.5	3	1	62.5	1639	7	70	2.5	4	27	36
KIR2DL1	1	1	1	1	3	2	1	1	3	78	705.5	57.5	1	1	1	1	1	1.5	1	1	1	3	67
KIR2DL4	1	1	1	1	1	2	1	6	6.5	2785	63.5	20	1	2	2	1	1	1	1	1	1	1	4
KIR2DS4	1	1	1	1	6	2	1	3	4	369	28	257	2	1	1	1	1	4	2	1	1	16.5	47
KIR3DL1	1	1	1	1	3	1	1	2	2	614	1561.5	250	1	1	1	1	1	5	3	1	1	50.5	67
KIR3DX1	1	1	1	1	24	28.5	1	11	36.5	1059	42.5	110	1	1	2	1	35	25.5	16	1	4	30.5	234
KIT	1530.5	79.5	10	15070	2	3.5	1181	1	51.5	595	60	19	38.5	5	2	1.5	13	147	4	3	11	37	18
KLHL14	7	1	9	1	883	1690	3	1	1.5	1	5.5	1	2	5	1	1	1	1	1	1	1	1	2
KLK2	1	11462	1	1	10	12.5	1	1	1.5	1	2.5	11.5	2	1	1	1	7	1	1	1	1	9	5
KLK4	1	2980.5	2	1	1	1	1	1	1	1	4	1	3	6	21	22	1	1	1	1	1	1	1
KLRB1	1	1	1	11	9	7	19	7	27.5	3593	6649.5	2964	13.5	10	2	1.5	189	3988	278	939	2842	262.5	1547
KLRC1	1	1	1	1	15	14	1	6.5	2	9372	2578.5	322	2	2	1	1	81	3	4	1	1	199.5	323
KLRC2	1	1	1	1	3	1.5	1	1	1	708	775.5	303.5	1	1	1	1	44	1	4	1	1	68	157
KLRC3	1	1	1	1	2	1	1	1.5	1	475	1163.5	276	2	2	1	1	43	1	1	1	1	46.5	88
KLRC4	1	1	1	1	2	2	1	1	2	345	141	654.5	1	1	1	1	456	1	2	1	1	356	557
KLRD1	6	2.5	2	1	146	80.5	44	51.5	105.5	6679	31119	2914	16.5	12	5.5	13	921	58	40.5	14.5	21	4982	6550
KLRF1	1	2	1	11	65	44.5	35	32	30.5	4059	18431	169.5	15	17	3	6	10	47	7.5	4.5	8	61.5	396
KLRK1	1	1	1	1	269	238	11	17.5	27	1484	5039.5	6147	3	6	1	1	3590	34	3	1	5	4323	4889
KRT17	3	51293	16	1	1	1	1	1	1	1	1	1	12	59	2.5	1.5	1	1	1	2	1	2	2
KRT19	820.5	10496.5	16	4352	1	1	1	1	1	1	1.5	1	1	1	1	1	1	1	1	1	1	1.5	1
KRT7	4342.5	42296	1166	1	1	1	1	8	1	1	1	1	1	5	24	2	15	2	1.5	1.5	2	1	1
KRT79	1	1	1	37	1	1	1	1	1	1	1	1	4	9	5.5	612.5	2	1	1	1	1	1	1
LAMA3	761	26796	179	10	1	5	1	1	1	5	8.5	2.5	2	19	410	26.5	3	2	3	1	5	1	2
LAMA4	35440	156.5	21386	9	2	14	1	1.5	3	1	6	15	1	2	1	1	2	8.5	19.5	1	1	6.5	2
LAMC2	406.5	68469.5	218	5	2	3.5	1	2	3.5	53	16	23.5	2	10	5	12.5	13	4	4.5	1	1	23.5	2
LCK	5	10	1	2	323	361.5	23	28.5	30	7947	4677.5	23377.5	60	36	2	6	9759	8681.5	10738.5	3241.5	3929	8754	3900
LCN2	1	930.5	1	1	1	2	2667	1	75	1	4.5	1	1	1	1	1	1	1	1	1	1	1	1
LEF1	3	31.5	39	20	8	91	24	8	5	4456	229.5	706	32	27	1	2	5991	8931.5	8525	3566.5	3486	5363	1466
LEF1-AS1	1	1	1	6	9	2	1	4	4	18	2	70	1	1	1	1	709	35	98.5	54	15	34	26
LGALS12	1	1	1	89	3	3	16297	408.5	127.5	1	5.5	1	2.5	2	1	3	3	3	1	1	1	5	1
LGR6	1	9.5	1	1	10	4.5	1	2	2	15	1276	428.5	2	3	1	1	128	18	6	1	8	228	1344
LILRA1	1	1	1	89	15	26	64	6467	4592	21	3.5	2.5	108	166	317.5	168	1	3	1	1	1	5	2
LILRA2	1	1	1	65	157	50.5	304	6335	12764.5	146	19.5	20	861	479	892	3085.5	4	8.5	2	1	1	12.5	11
LILRA5	1	1	1	93	10	26.5	12	5323	6932	1	12	9.5	176	409	386	128	2	10	1	1	1	5	4
LILRB2	1	1	1	1592	99	130	595	16109	26997	42	35	27	1500	3616	2694	34	14	13	2	1	1	11	11
LILRB4	1	1	1	64	94	23	4	2194.5	57	21	11.5	28	1920.5	9031	12889.5	6242	18	9	3	1	2	14.5	6
LILRP2	1	1	1	2	1	2	1	13	5.5	1514	1	1.5	4	8	1	1	1	1	1	1	1	1	1
LINC00494	1	1	1	1	702	778.5	2	1	1	1	2	1	4	2	1	1	1	1	1	1	1	1	1
LINC00861	1	1	1	4	17	4	27	8.5	10.5	268	3144.5	2162	11.5	11	1	2.5	619	2657	2384.5	1212	808	1576	1421
LINC00892	1	1	1	5	1	1	5	1	1	2238	35	87	1	1	1	1	6	349.5	52	235.5	780	174.5	41
LINC01010	1	1	1	41	2	1	3	4	6	1	3.5	1	110.5	163	100	2131.5	2	1	2	1	3	6.5	3
LINGO2	3	1	1	1	1	1	1	1	1	5	431.5	2.5	1	1	1	1	1	1	1	1	1	4	2
LOX	2285.5	584	26156	5	3	7	1	1.5	1	1	4	21	5.5	2	1	1	1	15	2.5	1.5	2	4.5	3
LPL	1	2	3028	2	1	2.5	11	48.5	1	1	2	1	48.5	786	562	13618.5	11	1	1	1	1	1	1
LRRC26	1	3164	1	1	1	1	1	1	1	1	1	1	1	1	1	1	1	1	1	1	1	1	1
LRRN3	2	15.5	37	26	8	11	1	4	2	35	26.5	215	4	3	1	1	3767	138	161	93	54	379	26
LTB	42.5	1	1	17	4129	2921	316	91.5	4964	5774	25.5	1213.5	327	61	13.5	3.5	3175	2807	3635.5	7468.5	11252	1365	992
LTF	3	6	1	17	13	18	10141	2	63	1	15	1	2	3	5.5	3	1	1	1	1	1	1	1
LUM	3.5	120	19371	119	1	1	1	1	1	1	1	1	1	2	2	1	1	1	1	1	1	1	1
LYZ	1	1	1	3220	700	566.5	9248	350794	21850.5	36	1620.5	31	16808.5	28308	27874	27958	48	460	42	52	72	35.5	20
MAL	1	1	40	1	13	3.5	4	1	6.5	319	10	383	16.5	26	1	2.5	1357	1935.5	1984.5	2790.5	1619	263.5	127
MAL2	5.5	6593.5	2	1	1	1	11	1	1	1	1.5	1	1	1	1	1	1	4.5	1	3.5	4	2	1
MAOB	1	24.5	11	1283	1	2	1	1	1	2	1.5	4.5	11	9	1	1	3	2	2	1	1	5	5
MEOX1	3	2	5	1	1	1	1	1	1	1	1	10.5	1	1	1	1	63	48	280.5	373	105	91.5	34
METTL7B	3	1	1	1	1	4.5	1	3	1	1	1	1	9	14	114.5	2338.5	1	1	1	1	1	1	1
MGAM	1	1	1	32	3	10	397	197.5	37963	47	667.5	4	11.5	28	30.5	41	1	1	1	1	3	3.5	17
MLC1	1	2	1	400	4	39.5	50	192.5	18	2299	1652	285	8.5	5	2	3.5	43	5	4	1	1	42	117
MLPH	3	738	587	3108	9	2	2	1	1	1	4.5	19	5.5	10	16.5	37	9	7.5	1	1	1	4.5	2
MMP1	17064	2.5	1	1	1	1	1	1	1	7	3	1	2	60	27.5	7	1	1	1	1	1	1	1
MMP12	1	1	1	8	1	1	1	1	1	1	6.5	1	149	2555	139	186	1	1	1	1	1	1	1
MMP14	11801	28.5	61	110	11	40	9	146	8	90	1.5	5.5	1506	5823	23658	2463.5	13	8.5	24	5	10	18	17
MMP2	4945.5	1226	51964	56	1	1	1	1	1	1	2	1	15.5	25	268.5	71.5	3	1	1	1	1	1	1
MMP7	13.5	759.5	1	1	4	23.5	1	2	5	1	1	9	3	82	7875	146	6	1	7	1	1	8.5	2
MMP9	1	63	1	973	10	12.5	114	99.5	9013	493	17.5	1	300.5	498	51567	230.5	54	10.5	3	16.5	12	8	3
MMRN1	36727.5	2	1	1	2	104.5	24	2	3	404	54	4	2.5	2	1	2	1	58	118	2	4	1	2
MNDA	1	3.5	1	485	728	570	744	12933	113818	11	569	6	2441	2910	1662.5	3320	3	2	2	1	2	14	20
MPEG1	1	1	1	96	6070	3693	551	31211	15024	2	303	12.5	8595	5826	969	601	73	23	24	1.5	2	11.5	10
MRC1	21	1	7	23	1	3.5	4	35	3	1	7.5	2	341.5	4295	283.5	10146	4	1	28	1	1	7	3
MS4A1	1	1	1	2	53964	52649	112	17.5	39.5	119	48.5	70	359	118	1	4	42	52	10	7.5	27	103.5	214
MS4A2	1	1	1	3730	3	2	13	3	8	13	7.5	12.5	2.5	9	1.5	1	1	3	2.5	1	1	6	1
MS4A4A	1	1	1	34	3	5	3	324	11.5	1	17	1	1089.5	637	432.5	4171.5	1	1	1	1	1	1	1
MS4A6A	18	1	1	614	98	31.5	148	10640.5	1176	72	166	25	9817.5	1750	62.5	297	19	68	8.5	4	15	29	34
MSMB	1.5	8426	32	1	1	1	1	1	1	1	1.5	1	1	1	1	1	1	1	1	1	1	1	1
MSR1	23.5	1	14	54	36	12	2	869.5	27.5	1	10.5	10	1461	726	3265.5	5838	11	16.5	13.5	1	1	5.5	2
MT1G	1	16	4	36	1	1	1	1	1	1	2	1	9	15	3858.5	244	2	2	1	2.5	2	1	1
MT1H	1	13	1	12	1	1	1	1	1	1	1	1	1	1	1768	131.5	1	1	1	1	1	1	1
MT1M	13.5	485	1599	5	1	2	1	3	1	1	1	1	1	4	2399.5	12.5	1	1	1	1	1	1	1
MYCT1	5967	2.5	16	1	3	1	1362	2	2.5	1	9.5	3.5	1	1	1	1	5	5	2	1	1	3	3
MYO7B	1	1	1	1	144	1791	56	52.5	502.5	1	3.5	1.5	87.5	53	10.5	3	19	1	1	2	1	1	1
NBL1	1	1	1	119	1	1	3	1	2.5	148	9	7.5	4.5	22	13	13.5	489	13.5	11.5	9	21	11	6
NCAM1	28	12.5	164	1	9	2.5	3	25	21	8711	3145.5	204	10.5	5	34.5	9	5	17.5	6	1	4	30	305
NCF1	1	1	1	180	1711	1192.5	7228	644.5	36822.5	186	1	34	461.5	1389	17939	71.5	67	15.5	17	4.5	10	30	28
NEFL	1	1	1	1	1	1	3	1	1	1	1	1	1	2	1	1	20	202	29	329	366	143.5	31
NELL2	5.5	1	15	61	5	5	10	2	4	1025	20	1851.5	15	11	1	1	3475	2978.5	175.5	445.5	400	1788	61
NFIB	11376.5	2363.5	2278	3	1	1.5	2	1	2	3	19	3	1	1	1	1	1	6.5	1	1	1	3.5	3
NKG7	1	1	1	17	74	40	315	161	224.5	9979	19750.5	5626	104	58	190	20.5	920	294	60.5	123.5	450	1767.5	10657
OCSTAMP	1	1	1	1	1	1	1	1	1	1	1	1	10.5	50	42	1033	1	1	1	1	2	1	1
OLIG2	1	1	1	1	1	1	1869	7	5.5	1	4.5	1	1	2	34	1.5	1	1	1	1	1	1	1
OR6T1	1	1	1	1	1	1	1	1	1	1	218.5	1	1	1	1	1	1	1	1	1	1	1	1
P2RY13	1	1	1	21	25	38	5191	2605.5	23598	19	70	1	145.5	36	68	136	1	2	2.5	1	1	1.5	1
P2RY2	53	7.5	3	5	2	2	6936	559.5	94.5	2	7.5	1	61	36	65.5	84	1	1	1	1	1	1	1
PADI4	1	1	1	92	80	71.5	262	2323.5	15566	532	90	26	10.5	8	1	3.5	104	7.5	11	1	1	22	21
PAMR1	3.5	254	4336	1	1	1	1	1	1.5	1	1	1	1	1	1	1	1	1	1	1	1	1	1
PAX5	1	1	1	1	5936	15385.5	21	9.5	41.5	97	41.5	15.5	177.5	148	20	2	24	6	4	1	1	4	4
PDGFRA	32.5	44	22097	150	3	1	5	3	3	1	3	3	10	86	148.5	152.5	1	5	4	1	1	1.5	2
PGLYRP1	1	1	1	16	2	1.5	280	2	3279.5	1	7	1.5	1	1	1	1	1	2	1.5	1	1	1.5	1
PIGY	21	1	1	383	1	1	1	1	1	440	3	1	1	1	1.5	21.5	21	1	1	387.5	80	1	1
PKP1	2	4670	27	1	1	1	1	1	1	1	3	1	1	1	1	1	1	1	1	1	1	1	1
PLA2G2A	1	5639.5	1	1	1	1	1	1	1	1	1	1	1	1	1	1	2	1	1	1	1	1	1
PLA2G7	1	38	1	606	5	8.5	3	801.5	10	11	27	2	1778	4247	6914	7642.5	6	7	3	1	1	5	1
PLAC4	2	156	1	1387	35	6.5	3	2	1	1	1.5	8.5	1	1	1	1	2	4.5	7	1	2	15.5	6
POSTN	842	385	31800	1	1	1	1	1	1	1	4	1	1	1	1	1	1	1	1	1	1	1	1
PRF1	1	1	1	134	115	59.5	8	17.5	128.5	29625	25307.5	4147	16	28	9.5	5.5	2750	1179	1003	470.5	1111	9267	22036
PRG2	6	1	1	4364	2	2	10	27	1	1	1	1	4.5	6	8	936.5	2	1	2	2	8	3.5	5
PROK2	1	1	1	1	2	14	354	358.5	16426.5	1	26	18.5	4	6	1	1	1	18.5	5	1.5	29	24	167
PRRX1	11	8	12133	1	1	2	1	1	1	1	6.5	1	1.5	8	16.5	1	1	1	1	1	1	5	1
PRSS33	1	1	1	1	1	1	23684	1	2	29	4.5	1	3	3	1	2	1	1	1	1	1	2	2
PRSS41	1	1	1	1	1	1	589	1	1	1	1	1	1	1	1.5	10	1	1	1	1	1	1	1
PTGDR	1	1	1	5	6	14.5	18	4	7	2429	3096	1152.5	3	4	1	1	54	80	3.5	18	75	407.5	867
PTGDR2	1	1	19	192	5	5	22734	17.5	8.5	1	2.5	4	16	2	1	1	61	7.5	52	18.5	131	219.5	75
PTPRB	15003	162.5	184	181	147	6.5	2	3	6.5	1	154.5	14	2	1	3	3	1	10	3	1	2	14	2
PXDC1	1	1	1	26	142	50	3	16	22.5	1	2.5	1	1223	2213	784.5	528	1	4	2	2	13	2	2
RAB44	1	1	1	78	9	8	7944	546.5	70	92	10	1	22	9	3	2	1	1	1	2	3	1	1
RAMP1	1	47.5	151	6	2	1	5	1	1.5	95	154	7	3563	4527	36.5	72	3	2	3.5	3	4	4.5	3
REG4	1	1	1	1	1	1	1	1	1	1	3.5	2.5	1	1	1	1	151	1	2	1	1	6	2
RN7SK	63816	1080.5	518	62	183	216.5	158	19.5	66	10	8.5	5.5	12	15	16.5	2048.5	7989	3	304.5	492682	695	3	6
RN7SL1	57684	1087.5	600	9	221	20	25	96	262	42	1	102	1	36	1640	6489.5	1064	163	165	43569	289	138	12
RN7SL2	30885	741.5	525	1	2434	93	3074	331	753	23	1.5	42	258.5	184	108691	9015	4098	25	551	100404	5706	158	129
RNASE1	975.5	3	3	2	2	1	1	21	1	41	5	1	1824.5	1248	403.5	4077.5	6	1	1	1	1	1	1
RNU1-27P	8240	1	2	1	6	21.5	1	17.5	12.5	1	1	2	1.5	7	42.5	9411	32	2	106	3131.5	2	50.5	93
RNU1-28P	3111	1	1	1	31	6	16	6	3	1	1	1	2.5	12	302.5	9454	164	4.5	138	1374.5	5	18.5	18
RNU1-3	3293.5	1	1	1	23	4	1	5.5	3	1	1	1	3	28	595	6351	24	6.5	74.5	1850.5	142	5.5	14
RNU1-4	7401.5	1.5	1	1	18	4	1	4.5	10.5	1	1	1.5	1	7	406	9267.5	218	5	78.5	28	6	7	23
RNU4-1	1461.5	1	1	1	1	17	1	3	1	1	1	1	19	21	2	1.5	131	1	2	2677	207	17.5	10
RNU4-2	2301.5	52.5	38	1	1	14.5	160	23	4.5	1	16.5	1	67	17	39	2	847	2	19	17670.5	419	70.5	3
ROBO4	12154	19.5	75	1	1	1	1	1	1	1	2	1	7	2	1	4.5	1	2	1	1	1	1	2
RORC	1	19.5	1	1	5	2.5	12	4	8	1	1	294.5	1	3	1	1	46	1273	121	273	839	199.5	364
RPS10-NUDT3	30.5	1	1	1	10	13	2	25	14	204	34.5	596.5	1	2	1	20	867	5	7.5	1	1	27.5	4
RTKN2	71	126.5	45	13	15	45	1	3.5	10	78	24	1135.5	11.5	11	3.5	16.5	116	345	4623.5	368	777	343	310
RUBCNL	1	12.5	67	114	8707	12806	59	514.5	7528	109	11.5	8.5	388	447	415.5	872.5	12	5.5	3	1	4	6	3
S100A12	1	1	1	298	15	24	538	1865	7750.5	641	72.5	1	6.5	7	8	3	1	1	1	1	1	1	1
S100A8	1	20.5	1	460	78	87	18356	18716.5	114168	65	386.5	2	191.5	36	687.5	31.5	4	11.5	2.5	1	2	1	1
S100A9	2.5	175	35	1943	273	170.5	17305	31841	228241	76	517.5	5	2062	596	1335	10201.5	25	11.5	7	7	10	10.5	4
S1PR5	1	35.5	55	1	16	7	11	10	20.5	238	2922	1853.5	10.5	4	1	1.5	43	187	8	2	11	124.5	2387
SAMD3	1	1	1	12	140	7.5	9	8.5	14.5	3353	5890	4513.5	8	6	1	1	826	864	764	218.5	459	3988.5	4616
SDC1	148	18339	1721	3	1	1	1	1	1	1	1	1	11.5	9	32	404.5	2	1	1	1	1	1	1
SERPINA1	1	110	1	76	348	98	2457	30247	68827.5	15	237.5	10	1555.5	3611	3104	273	8	3	2	1	2	13	2
SH2D1A	1	1	1	1	22	12	9	9	14.5	5830	3028	4668	5	7	1	1.5	1213	1962	2183.5	945.5	1345	1959	3301
SH2D1B	1	1	1	1	10	20	4	37	25	5390	14993	22.5	13	15	1	2	3	1	1	1	1	2	20
SH2D2A	2.5	38	8	61	13	39.5	10	3	3.5	3277	4334.5	2374	15	23	2	1.5	1885	1344	859.5	708	3565	1010.5	1678
SIGLEC1	1	1	2	167	102	22.5	3	1443.5	48.5	1	2	1	794.5	3611	8295	1744	3	6	1	1	1	2.5	1
SIGLEC6	1	1	1	4907	602	74.5	1	2.5	1	38	2	1	36	51	1	24	1	1	1	1	1	2	1
SIGLEC7	1	1	1	335	18	3	386	816	1488	555	3900.5	12.5	607	545	272	680	1	1	1	1	1	12	11
SIRPG	1	1	1	1	2	1	1	7	12.5	1205	50.5	1629	2	5	1	1	1909	1279.5	1338	412	412	1463	910
SLAMF7	1	30	1	197	439	133	8	859	265	3207	6846.5	4262.5	1730.5	25586	69544.5	3662.5	1179	406	77	31.5	199	696	3230
SLC11A1	4	16	14	24	291	138.5	343	19277	67341.5	67	139.5	47.5	436	335	3996	1832	24	84	14	14	17	60.5	24
SLC18A2	1.5	707.5	143	17915	9	10.5	40	62	311.5	1	2	44.5	42.5	48	1.5	58	19	76.5	12.5	46	39	33	28
SLC1A3	3	506.5	303	22	3	1.5	1	78	16.5	23	2.5	1	120.5	1926	6666.5	3065.5	34	2	1	1	1	1	1
SLC30A2	1	1	1	733	8	1	6	2	1	1	2	21.5	1	1	1	1	1	12.5	5.5	1	1	27.5	2
SLC46A2	1	1	1	2	3	3.5	33	1110	13.5	1	3.5	2.5	37	7	9.5	40.5	1	3.5	1	1	2	1	2
SLC8A3	6.5	1	5	1001	1	1	6	1	1	2	7.5	1	1	9	8	1	9	1	1	1	1	1	1
SNORA73B	6888	1	1	17	576	332	95	24	11	11	153.5	121	20	76	233.5	308	1797	42.5	210	14962.5	3477	221.5	349
SNORA7A	104.5	1	1	6	1	1	2	1	2	1	1	1	1	3	1	3	17	1	4.5	810	2	1	1
SNORD116-24	1	1	1	1017	8	3.5	1	1	1	1	2.5	3	1	1	1	1	1	9	4.5	1	2	9.5	9
SNORD118	38	1	1	1	2	2	1	1	1	1	1	1	1	2	1	14.5	2	1	2	232	1	2.5	2
SPACA3	1	1	1	1206	1	1	1	1	1	1	1	2	1	1	3	1	1	1	1	1	1	5	1
SPARC	42460	8720.5	163867	31	54	69	380	348.5	11	38	55.5	1	37.5	150	2174	11051.5	4	5	2	1	1	2.5	3
SPI1	1	1	1	369	431	442	18293	9488.5	16020.5	8	3.5	1	12298.5	3894	5963.5	4931	11	7	1	1	4	1	1
SPIB	1	9	1	1	4138	1661	33	47	19	53	43	54.5	107.5	27	8	9	10	6	3	1	9	27.5	16
SPNS3	4	1	1	7	5	6	9892	162	4.5	45	52.5	69.5	29.5	4	1	3.5	391	27	32	15.5	24	105.5	54
SPOCK2	42.5	70	10	5	2312	3981	39	38	1230.5	1817	4076	15842	92	54	11	4	16224	31213.5	17664.5	1944.5	3259	2182	2922
SPP1	1	84.5	36	713	1	1	1	1	210	5	8.5	1	445.5	7848	18651.5	20274	5	1	1	1	2	1	1
SPTSSB	1	1583	24	1	1	1	1	1	1	7448	249.5	24.5	1.5	3	1	4	1	12.5	1	2	5	23	12
STC2	926	2710	14235	6	1	1	1	1	1	1	2	1	2	3	3	1	419	1	2	1	1	1	1
STEAP4	1	173	50	60	10	14	65	1717	48139	3	6	46.5	42	90	17.5	1.5	1	43.5	2.5	1	2	25	14
STYK1	298	259.5	10	1	1	1.5	2	1	3	1772	38	146.5	1	2	1	1	22	1	1	1	2	108.5	145
SULF1	715.5	264	13150	3	1	1.5	1	1	2	2	3.5	2	1	1	1	1	2	3	2	1	1	4	1
SVOPL	1	1	1	682	1	1	37	1	1	31	3	6	1	1	1	1	16	2	1	1	1	1	1
TBX21	1	1	1	1	185	51.5	54	5.5	7	3881	6476	912	32.5	48	164	489	111	278	157.5	168.5	741	538	1491
TC2N	3	1	1	1	296	358	39	7	13	6008	1404	7914.5	32	33	12	35	3131	8129.5	1708.5	1787.5	1939	4735	6552
TCF7	21	133	167	162	808	106.5	1974	44	134.5	2612	1227.5	6224.5	89	146	14.5	35	3154	27877	4600.5	3589	4927	2489.5	1573
TCL1A	1	1	1	3	43	5675.5	14	7.5	5	1	20.5	2	4	6	1	1	10	3	3	1	1	3	3
TEK	4984	7	582	40	1	1	1	1	95	1	1	1	1	1	1	1	1	1	1	1	1	1	1
TESPA1	1	1	1	366	222	343.5	67	44	42	1386	1308	2078.5	92.5	49	12	6	2217	4840.5	3835	4929.5	4964	2913.5	1817
TFEC	466	1	2	30	2190	217.5	45	3522	140	14	11	2	4802	6386	4581.5	3796	8	7	2	1	1	1	1
THEMIS	1	1	1	1	3	3	1	2	3.5	48	3.5	3759.5	5	8	1	1	6386	1707	249	830.5	1893	2371.5	2990
THY1	25.5	138	15216	1	1	1	1	1	1	1	2	1	1	1	1	1	1	2	1	1	1	4.5	1
TIE1	39612	3	24	503	13	4	6	16	8.5	1370	155	23.5	42.5	34	126.5	1817	33	13	3	1	1	2	3
TIGIT	1	1	1	2	68	55	19	5	15	1353	1855.5	2744	14	7	1.5	2	99	506.5	5492	2105	1463	2759.5	2792
TKTL1	1	1	1	2	14	3	1336	31	27	36	4308.5	189.5	3.5	5	1	2	141	128	63	21	33	73	116
TLR8	1	1	1	135	31	21.5	33	6262.5	14305	1	31	1.5	719	1320	5012.5	1581.5	3	3	1	1	1	1	1
TM4SF18	6061	15.5	1	1	1	1	1	1	2	1	6.5	1	1	1	1	1	1	1	2.5	1	1	4.5	1
TMIGD2	1	1	1	4	3	2	3	3	3.5	2609	1065.5	459.5	3	2	1	1	636	168.5	74.5	106.5	39	54.5	48
TMPRSS2	1	8838	1	1	7	2	2	2	3	1	9.5	5	1	1	1	1	3	15	2	1	1	17.5	4
TNFAIP6	1.5	3	632	116	3	6.5	7	51.5	3640	2	3	1	16	3791	10489	80	1	1	1	1	1	1	1
TNFRSF10C	1318	46.5	2	107	18	23	1895	264	43767	8	3.5	1	24.5	27	60.5	94.5	1	3	3	1	1	4.5	1
TNFRSF13B	1	1	1	1	1745	222	1	2	8	1	1	2.5	14	5	1	1	4	1	6	1	2	4.5	3
TNFRSF13C	8.5	1	1	3	16031	15745.5	22	21	32	4	1.5	205.5	15.5	15	1	1	284	250.5	82.5	38.5	53	267	215
TNFSF11	1	3.5	1	1	1	2	1	1	1	831	35.5	1.5	5	1	1	1	2	3	10	14	26	10.5	5
TOP2A	4482.5	1588	3936	117	103	85.5	77	8.5	2	893	158	261	169	66	27	968	6427	152.5	843.5	66.5	74	142.5	96
TPSAB1	1	1	87	24746	1	1	8	1	1	1	1	1	2	3	8	7	1	1	1	1	1	1	1
TPSB2	1	4	21	15839	1	1	12	1	1	1	1	1	2	4	11	1	1	2	1	1	1	2	1
TPSD1	1	1	1	4292	1	1	1	1	1	1	2	1	1	1	1	3	1	1	1	1	1	1	1
TPSG1	1	1	1	472	1	1	1	1	1	1	1	1	1	1	1	1	1	1	1	1	1	1	1
TRAC	33.5	1	7	2	256	57	110	6	38	184	610	4833.5	22.5	66	5.5	3	16493	12892	22043.5	5246	10001	12036	10471
TRAT1	2	1	1	1	3	7.5	10	1.5	3.5	11	115.5	1643	6.5	8	1	1	689	3654.5	2475	1006	2060	1422	1190
TRAV1-2	1	1	1	1	1	1	1	1	1	1	1	4	1	2	1	1	291	117	105	30.5	77	317	390
TRAV12-2	1	1	1	1	1	1	1	1	1	1	1.5	7	1	1	1	1	241	375	386.5	207	351	261.5	172
TRAV12-3	1	1	1	1	1	1	1	1	1	1	1	10	1	1	1	1	146	379	366	222	300	174.5	113
TRAV13-1	1	1	1	3	1	1	2	1	1	1	1	9	1	1	1	1	271	285	660.5	196.5	416	372.5	214
TRAV26-1	1	1	1	1	1	1	2	1	1	1	1	10	1	1	1	1	63	224	337.5	90	254	146	138
TRAV8-3	1	1	1	2	1	1	2	1	1	1	10.5	20.5	1	1	1	1	47	484.5	269	103.5	66	241	154
TRAV9-2	1	1	1	1	1	1	1	1	1	1	1	7.5	1	1	1	1	60	145.5	287	255.5	315	81	54
TRBV19	1	1	1	1	1	1	1	1	1	1	1	33.5	1	3	1	1	357	330.5	686	267.5	388	202.5	225
TRBV2	1	1	1	1	1	1	1	1	1	1	1	19.5	1	1	1	1	50	179	228	195	363	184	99
TRBV20-1	1	1	1	1	1	3	1	1	1	1	1	49	1.5	3	1	1	300	579.5	508.5	304.5	991	260	503
TRBV28	4.5	1	1	1	3	1	1	1	2	50	1	35.5	1	2	1	1	215	196	431.5	1225.5	111	1176.5	984
TRBV4-2	1	1	1	1	1	1	1	1	1	1	1	19	1	1	1	1	77	76	158	82.5	146	491.5	192
TRBV5-1	1	1	1	3	1	1	1	1	1	1	1	76	2	2	1	1	142	288.5	456.5	326.5	490	114.5	202
TRDD3	1	1	1	1	1	1	1	1	1	160	1	1	1	1	1	1	1	1	1	1	1	1	1
TRDJ1	1	1	1	1	1	1	2	1	1	336	1	337	1	1	1	1	1	2	1	1	1	1	1
TRDJ2	1	1	1	1	1	1	1	1	1	119	346.5	51	1	1	1	1	1	1	1	1	1	1	1
TRDV1	1	1	1	1	1	1	1	1	1	1	3.5	2873.5	1	1	1	1	53	37	51	25	21	31.5	51
TRDV2	1	1	1	1	1	1	7	1	1	1	5.5	4769.5	1	1	1	1	3	11.5	4	1	2	3.5	4
TRDV3	1	1	1	1	2	1	1	1	1	1	33	1674	1	1	1	1	1	3	5	3.5	5	4	4
TREM1	1	3	2	26	46	250	251	6215.5	42667	1	17.5	1	233.5	183	86	52.5	6	14	2	1	1	1	2
TREM2	1	7.5	1	18	1	2.5	3	4.5	4.5	1	1	1	140	506	1077.5	5834	4	1	1	1	1	1	1
TRGC1	1	1	1	355	9	2.5	63	3	20.5	2673	3171	15843	8	77	7.5	1	325	618.5	27.5	115	150	289	1530
TRGC2	1	605.5	1	40	11	2.5	11	2	22.5	458	351	18642	4.5	32	18	3	513	509	39.5	110.5	262	1817	2611
TRGV2	1	2	1	1	3	1	1	1.5	1	1	41	2368	3	3	2	1	33	36.5	6.5	6	13	454	276
TRGV4	1	1	1	4	17	8.5	3	10.5	2	50	106	1985.5	12	5	2.5	5	8	64.5	42	6	33	142	347
TRGV9	4	119.5	1	1	3	1.5	6	3	3	231	66.5	3243	2	3	1	1	13	25.5	3	1	4	64	253
TRIM29	1	2895.5	5	1	1	1	1	1	1	1	1.5	1	1	1	1	1	1	1	1	1	1	1.5	1
TRIM39-RPP21	1.5	1	1	1	1	1	1	1	1	778	27.5	1	1	1	1	1	1	1	1	1	1	1	1
TRIM74	3	6	3	6	96	172.5	206	27	63	13	30.5	105	9.5	6	29	58.5	2609	52	59.5	132.5	48	251.5	67
TSHZ2	1	1	1	2	102	39	5	2	11	4	55	17.5	3	6	1.5	1	49	122.5	257.5	723	201	71	10
TYROBP	1	1	1	5276	77	21	5800	17811.5	24230	11195	5647	194	8608	17082	7296	3474.5	22	25.5	1	1	7	11.5	58
UBASH3A	1	1	1	1	1	2	6	1.5	6	81	14.5	1027.5	7	23	1	1	1775	2388	1640.5	1622.5	1327	1651	1447
UGT2B11	1	1	1	2	1	1	520	1	1	1	1	1	1	1	1	1	1	1	1	1	1	1.5	1
VCAN	300.5	11060	47583	182	418	368.5	203	81762	284	1236	194	15	392	377	173	120.5	2	90.5	5	1	1	2	5
VWF	178991	66	57	10	1	2.5	418	79.5	165.5	1	5	1	47	35	26	128.5	2	1	2	1	1	1	1
WNT7A	1	1075.5	1	1	2	1	2	1	2	1	3.5	7	1	1	1	1	29	648	14.5	196	201	102.5	41
XCL1	1	1	1	2	2	1	2	1	1	4887	689	214	3	7	1	1	25	4	2	3.5	33	26.5	44
XCL2	1	1	1	1	2	3	1	1	1.5	9396	349.5	143	2	3	1	1	336	6	1	3	75	18	99
ZAP70	2	1	2	14	197	242.5	112	55.5	94	7797	6004.5	21219.5	43	51	6	17	4053	13758.5	4979.5	3666	4312	7663	13112
ZBTB32	1	1	1	17	2249	39	30	1	2.5	3	1	11.5	4	77	2	1	1866	46	232	26.5	23	24	11
ZNF683	1	1	1	1	1	1	3	1	1	320	104	1862.5	3.5	2	1	1	12	10	5.5	2	5	579	440
ZNF831	1	1	1	1	105	194	107	15	59	1008	1035	1046	9	6	1	1	1620	2449.5	2111	1208.5	880	2259	2611
