# Supplementary material for: Transcriptional signature of CD56bright NK cells predicts favourable prognosis in bladder cancer
Source: Front Immunol. 2025 Jan 14;15:1474652. doi: 10.3389/fimmu.2024.1474652 (PMC11772185; doi:10.3389/fimmu.2024.1474652)
Supplement: Supplementary file 14 [file Table2.xlsx]

## Sheet: Sheet1
Figure	P-value	Adjusted P-value
1G	0.05	0.0678161
1G	0.46	0.502593
2B	0	0
2B	0	0
2B	0	0
2C	0.0048	0.0161829
2C	0.0078	0.019583
2C	0.02	0.0347059
2D	0.014	0.0266452
2D	0.02	0.0347059
2D	0.029	0.0438718
2E	0.013	0.0264483
2E	0.017	0.0308615
2E	0.063	0.0835281
3B	0.0013	0.00730476
3B	0.0025	0.0101724
3B	0.0016	0.0082087
3C	0.029	0.0438718
3C	0.014	0.0266452
3C	0.026	0.0403684
3D	0.02	0.0347059
3D	0.023	0.0382254
3D	0.13	0.166739
5B	0.001	0.00694118
5B	0.025	0.0393333
5B	0.0025	0.0101724
5B	0.0021	0.00953077
5B	0.0094	0.022184
5B	0.00034	0.00308615
5B	0.021	0.0354
5B	0.14	0.175745
5B	0.0024	0.0101724
6D	0.088	0.2596
6D	0.4	0.683158
6D	0.011	0.0194957
6D	0.046	0.306346
6D	0.15	0.616577
6D	0.0062	0.0222642
S5A	0.3	0.337143
S5A	0.85	0.857265
S5B	0.0012	0.00730476
S5B	0.0071	0.0186178
S5C	0	0
S5C	0.0012	0.00730476
S5D	0.021	0.0354
S5D	0.0014	0.00750909
S5E	0	0
S5E	0.00021	0.00275333
S7B	0	0
S7B	0.00032	0.00308615
S7B	0.0033	0.0125613
S7D	0.0063	0.0178372
S7D	0.00059	0.00464133
S7D	0.012	0.0252857
S7D	0.03	0.0448101
S7D	0.04	0.0568675
S7D	0.035	0.0509877
S7D	0.039	0.056122
S7D	0.015	0.0280952
S7D	0.0021	0.00953077
S7D	0.068	0.0891556
S9B	0.0033	0.0125613
S9B	0.025	0.0393333
S9B	0	0
S10A	0.024	0.0393333
S10A	0.052	0.0697273
S10A	0.0042	0.0145765
S10A	0.046	0.0631163
S10A	0.23	0.268713
S10A	0.0053	0.0169027
S10A	0.22	0.11411
S10A	0.66	0.441121
S10A	0.0076	0.024037
S10A	0.16	0.196667
S10A	0.68	0.697739
S10A	0.013	0.0264483
S10A	0.27	0.306346
S10A	0.9	0.9
S10A	0.012	0.0252857
S10A	0.27	0.0631163
S10A	0.58	0.186316
S10A	0.01	0.0178372
S10A	0.0017	0.00835833
S10A	0.034	0.05015
S10A	0.00089	0.00656375
S10A	0.014	0.0266452
S10A	0.043	0.0604048
S10A	0.00032	0.00308615
S10A	0.17	0.206804
S10A	0.6	0.626549
S10A	0.0089	0.0218792
S10A	0.14	0.175745
S10A	0.56	0.600727
S10A	0.01	0.0222642
S10A	0.21	0.252857
S10A	0.54	0.584587
S10A	0.014	0.0266452
S10A	0.025	0.0393333
S10A	0.32	0.356226
S10A	0.0065	0.0178372
S10A	0.25	0.289216
S10A	0.6	0.626549
S10A	0.0058	0.0178372
S10A	0.22	0.2596
S10A	0.85	0.857265
S10A	0.016	0.0295
S12B	0.0041	0.0145765
S12B	0.0051	0.0167167
S12B	0.0071	0.0186178
S12B	0.0093	0.022184
S12B	0.0037	0.0136437
S12B	0.0099	0.0222642
S12B	0.00043	0.00362429
S12B	0	0
S12B	0.0065	0.0178372
S12B	0.0013	0.00730476
S12B	0.00029	0.00308615
S12B	0.006	0.0178372

## Sheet: Sheet3
		0.05		0.0706667
		2	0.46	0.507917				0.05		0.0678161
		3	0	0				2	0.46	0.502593
		4	0	0				3	0	0
		5	0	0				4	0	0
		6	0.0048	0.0175448				5	0	0
		7	0.0078	0.0223459				6	0.0048	0.0161829
		8	0.02	0.0378571				7	0.0078	0.019583
		9	0.014	0.02968				8	0.02	0.0347059
		10	0.02	0.0378571				9	0.014	0.0266452
		11	0.029	0.0465758				10	0.02	0.0347059
		12	0.013	0.02968				11	0.029	0.0438718
		13	0.017	0.034				12	0.013	0.0264483
		14	0.063	0.0867273				13	0.017	0.0308615
		15	0.0013	0.00810588				14	0.063	0.0835281
		16	0.0025	0.0106				15	0.0013	0.00730476
		17	0.0016	0.00892632				16	0.0025	0.0101724
		18	0.029	0.0465758				17	0.0016	0.0082087
		19	0.014	0.02968				18	0.029	0.0438718
		20	0.026	0.0430625				19	0.014	0.0266452
		21	0.02	0.0378571				20	0.026	0.0403684
		22	0.023	0.041322				21	0.02	0.0347059
		23	0.13	0.17225				22	0.023	0.0382254
		24	0.001	0.00757143				23	0.13	0.166739
		25	0.025	0.0420635				24	0.001	0.00694118
		26	0.0025	0.0106				25	0.025	0.0393333
		27	0.0021	0.0101182				26	0.0025	0.0101724
		28	0.0094	0.0255487				27	0.0021	0.00953077
		29	0.00034	0.00327636				28	0.0094	0.022184
		30	0.021	0.0383793				29	0.00034	0.00308615
		31	0.14	0.180976				30	0.021	0.0354
		32	0.0024	0.0106				31	0.14	0.175745
		33	0.22	0.265				32	0.0024	0.0101724
		34	0.66	0.685882				33	0.22	0.2596
		35	0.0076	0.0223459				34	0.66	0.683158
		36	0.27	0.311087				35	0.0076	0.0194957
		37	0.58	0.62101				36	0.27	0.306346
		38	0.01	0.0258537				37	0.58	0.616577
		39	0.3	0.341935				38	0.01	0.0222642
		40	0.85	0.858095				39	0.3	0.337143
		41	0.0012	0.00795				40	0.85	0.857265
		42	0.0071	0.0215029				41	0.0012	0.00730476
		43	0	0				42	0.0071	0.0186178
		44	0.0012	0.00795				43	0	0
		45	0.021	0.0383793				44	0.0012	0.00730476
		46	0.0014	0.00824444				45	0.021	0.0354
		47	0	0				46	0.0014	0.00750909
		48	0.00021	0.0027825				47	0	0
		49	0	0				48	0.00021	0.00275333
		50	0.00032	0.00327636				49	0	0
		51	0.0033	0.0129556				50	0.00032	0.00308615
		52	0.0063	0.0202364				51	0.0033	0.0125613
		53	0.00059	0.00521167				52	0.0063	0.0178372
		54	0.012	0.0289091				53	0.00059	0.00464133
		55	0.03	0.0474627				54	0.012	0.0252857
		56	0.04	0.0597183				55	0.03	0.0448101
		57	0.035	0.0537681				56	0.04	0.0568675
		58	0.039	0.0590571				57	0.035	0.0509877
		59	0.015	0.0311765				58	0.039	0.056122
		60	0.0021	0.0101182				59	0.015	0.0280952
		61	0.068	0.0924103				60	0.0021	0.00953077
		62	0.0033	0.0129556				61	0.068	0.0891556
		63	0.025	0.0420635				62	0.0033	0.0125613
		64	0	0				63	0.025	0.0393333
		65	0.024	0.0420635				64	0	0
		66	0.052	0.0725263				65	0.024	0.0393333
		67	0.0042	0.0159				66	0.052	0.0697273
		68	0.046	0.0658919				67	0.0042	0.0145765
		69	0.23	0.273933				68	0.046	0.0631163
		70	0.0053	0.0187267				69	0.23	0.268713
		71	0.088	0.118076				70	0.0053	0.0169027
		72	0.4	0.446316				71	0.088	0.11411
		73	0.011	0.0277619				72	0.4	0.441121
		74	0.16	0.201905				73	0.011	0.024037
		75	0.68	0.699806				74	0.16	0.196667
		76	0.013	0.02968				75	0.68	0.697739
		77	0.27	0.311087				76	0.013	0.0264483
		78	0.9	0.9				77	0.27	0.306346
		79	0.012	0.0289091				78	0.9	0.9
		80	0.046	0.0658919				79	0.012	0.0252857
		81	0.15	0.191566				80	0.046	0.0631163
		82	0.0062	0.0202364				81	0.15	0.186316
		83	0.0017	0.00901				82	0.0062	0.0178372
		84	0.034	0.053				83	0.0017	0.00835833
		85	0.00089	0.00725692				84	0.034	0.05015
		86	0.014	0.02968				85	0.00089	0.00656375
		87	0.043	0.0633056				86	0.014	0.0266452
		88	0.00032	0.00327636				87	0.043	0.0604048
		89	0.17	0.212				88	0.00032	0.00308615
		90	0.6	0.629703				89	0.17	0.206804
		91	0.0089	0.0248263				90	0.6	0.626549
		92	0.14	0.180976				91	0.0089	0.0218792
		93	0.56	0.605714				92	0.14	0.175745
		94	0.01	0.0258537				93	0.56	0.600727
		95	0.21	0.258837				94	0.01	0.0222642
		96	0.54	0.590103				95	0.21	0.252857
		97	0.014	0.02968				96	0.54	0.584587
		98	0.025	0.0420635				97	0.014	0.0266452
		99	0.32	0.360851				98	0.025	0.0393333
		100	0.0065	0.0202647				99	0.32	0.356226
		101	0.25	0.294444				100	0.0065	0.0178372
		102	0.6	0.629703				101	0.25	0.289216
		103	0.0058	0.0198323				102	0.6	0.626549
		104	0.22	0.265				103	0.0058	0.0178372
		105	0.85	0.858095				104	0.22	0.2596
		106	0.016	0.0326154				105	0.85	0.857265
		Showing 89 to 106 of 106 entries, 2 total colum						106	0.016	0.0295
								107	0.0041	0.0145765
								108	0.0051	0.0167167
								109	0.0071	0.0186178
								110	0.0093	0.022184
								111	0.0037	0.0136437
								112	0.0099	0.0222642
								113	0.00043	0.00362429
								114	0	0
								115	0.0065	0.0178372
								116	0.0013	0.00730476
								117	0.00029	0.00308615
								118	0.006	0.0178372
