# Supplementary material for: Transcriptional signature of CD56bright NK cells predicts favourable prognosis in bladder cancer
Source: Front Immunol. 2025 Jan 14;15:1474652. doi: 10.3389/fimmu.2024.1474652 (PMC11772185; doi:10.3389/fimmu.2024.1474652)
Supplement: Supplementary file 15 [file Table3.csv]

symbol	p_val	avg_diff	pct.1	pct.2	p_val_adj	cluster	gene
FOS	2.5352772987506477e-39	0.57196832262237	0.629	0.341	5.422451086567886e-35	1	FOS
ID1	8.357661511317421e-31	0.5217305947870026	0.51	0.307	1.78753664404057e-26	1	ID1
JUN	3.007123641068506e-26	0.5228505587147072	0.477	0.254	6.431636043517319e-22	1	JUN
ATF3	3.624923283443948e-24	0.4758540136074402	0.5	0.283	7.752985918629916e-20	1	ATF3
HES1	7.165585532593954e-24	0.4708244402914944	0.502	0.3	1.5325754337111948e-19	1	HES1
DUSP1	1.4398659973025563e-21	0.3630748717443864	0.486	0.294	3.079585395030708e-17	1	DUSP1
HSPA1B	8.735756648238311e-18	0.49160528388297886	0.471	0.253	1.8684036319252107e-13	1	HSPA1B
HSPA1A	3.158120590358557e-17	0.45344122375340545	0.35	0.191	6.754588318658881e-13	1	HSPA1A
EGR1	3.4626389400980687e-16	0.45330642225871737	0.537	0.376	7.405892165081749e-12	1	EGR1
DNAJB1	1.986315874310336e-15	0.5009250281001768	0.498	0.321	4.2483323919749455e-11	1	DNAJB1
HSPA6	6.897812244300745e-15	0.26766269184810804	0.264	0.129	1.4753040828110429e-10	1	HSPA6
ID3	1.8714306369875836e-12	0.3821617444820118	0.479	0.32	4.0026158463890446e-8	1	ID3
IER2	1.0272481565810225e-11	0.4234834554013687	0.475	0.349	2.197078357295491e-7	1	IER2
KRT13	3.583704947706942e-11	0.2444787292487043	0.451	0.305	7.664828142155607e-7	1	KRT13
JUNB	4.381772949422636e-11	0.33366703482622784	0.414	0.302	9.371735984225132e-7	1	JUNB
ELF3	2.1392076762521468e-10	0.271233705116699	0.418	0.322	4.575337377968091e-6	1	ELF3
ZFAND2A	2.461940828824055e-10	0.25931279586479844	0.4	0.287	5.265599044688889e-6	1	ZFAND2A
BTG2	8.78127698881995e-10	0.23298448976105024	0.445	0.328	1.878139522368811e-5	1	BTG2
CRTAC1	9.90022415744149e-10	0.2445689684315065	0.295	0.184	2.1174599427935864e-5	1	CRTAC1
HSPB1	3.985365928197246e-9	0.24159037497988609	0.461	0.382	8.52390064722827e-5	1	HSPB1
HSP90AA1	1.2058855257078585e-8	0.30554485107473517	0.369	0.261	2.5791479623839676e-4	1	HSP90AA1
CYP24A1	1.3446477991224352e-8	0.22484214023078344	0.244	0.143	2.875932712763e-4	1	CYP24A1
SLC7A11	1.4939830577755762e-8	0.2520275520274485	0.207	0.114	3.1953309639704024e-4	1	SLC7A11
RASD1	1.5273811861310043e-8	0.23641278295806983	0.197	0.106	3.266762880896991e-4	1	RASD1
GADD45B	3.0825633530932196e-8	0.2548441109991597	0.418	0.299	6.592986499595777e-4	1	GADD45B
ZFP36	1.0934460479273973e-7	0.18411253356658808	0.408	0.321	0.00233866240730711	1	ZFP36
AGR2	1.8377186588364438e-7	0.21804506923529424	0.402	0.307	0.00393051266751938	1	AGR2
EFNA1	3.10256032484072e-7	0.24076665735098923	0.533	0.413	0.00663575602276933	1	EFNA1
KRT19	5.077994057733375e-7	0.12703095261923752	0.43	0.377	0.01086081369068014	1	KRT19
PERP	6.38397547163463e-7	0.19743319479382623	0.455	0.369	0.01365404673873214	1	PERP
CD55	6.436849143475634e-7	0.20732953710031007	0.412	0.324	0.01376713294806568	1	CD55
CTD-3252C9.4	9.83420367950281e-7	0.26826522274361364	0.314	0.216	0.02103339482972061	1	CTD-3252C9.4
AKR1C1	1.270354258514425e-6	0.1178112954391332	0.291	0.214	0.02717033688110652	1	AKR1C1
CYB5A	1.2823671652087087e-6	0.1310081439220019	0.436	0.348	0.02742726892948386	1	CYB5A
CIRBP	1.6603789136418069e-6	0.23849975957770952	0.498	0.405	0.03551218420497096	1	CIRBP
LY6D1	3.607899765151215e-31	0.5381206964799556	0.487	0.266	7.716576017705419e-27	2	LY6D
SLPI	3.7031181627091755e-30	0.5773111315742245	0.546	0.28	7.920229126402386e-26	2	SLPI
CXCL17	6.076405834270649e-29	0.5866676249803193	0.489	0.252	1.2996216798338069e-24	2	CXCL17
PSCA	4.846360473129974e-22	0.5864963384911752	0.46	0.277	1.0365395779930391e-17	2	PSCA
CRABP2	1.9089442713428683e-21	0.373824623419446	0.502	0.31	4.082850007548127e-17	2	CRABP2
SMIM22	5.1747681403551994e-21	0.4441918965003532	0.542	0.347	1.1067794098591701e-16	2	SMIM22
SCCPDH1	2.299525011933322e-19	0.38994214333611754	0.429	0.274	4.918224095522989e-15	2	SCCPDH
S100A9	5.305356719562493e-17	0.35849772541384267	0.429	0.257	1.134709695180026e-12	2	S100A9
PIGR	5.319994322974564e-15	0.31538918650543796	0.124	0.036	1.1378403857977998e-10	2	PIGR
C1orf56	5.628103261446852e-15	0.3472673498694538	0.438	0.266	1.2037387255582526e-10	2	C1orf56
CDC42	1.3892797866383452e-14	0.3063453115375041	0.555	0.373	2.971391607662093e-10	2	CDC42
CTNNB1	2.2871296206629967e-14	0.26383300141900173	0.502	0.316	4.891712832674018e-10	2	CTNNB1
RHOV	1.554588198307275e-13	0.24150905900591776	0.527	0.34	3.3249532385396e-9	2	RHOV
TMEM159	6.264619706678282e-13	0.35747155171106854	0.538	0.37	1.3398768628643511e-8	2	TMEM159
LCN2	1.2118757647163818e-12	0.20685361386881984	0.272	0.148	2.5919598855753976e-8	2	LCN2
UPK3A	5.247459009053643e-12	0.4567423451891191	0.325	0.166	1.122326532856393e-7	2	UPK3A
NCCRP1	6.590713494052643e-12	0.3665536407370757	0.23	0.112	1.4096218021079792e-7	2	NCCRP1
WFDC2	4.490508409416066e-11	0.4050245614670487	0.434	0.278	9.604299386059082e-7	2	WFDC2
GAN	6.374527167756329e-11	0.26853657361602695	0.327	0.186	1.3633838706397238e-6	2	GAN
GMNN	7.698586782779902e-11	0.28873864057519266	0.482	0.328	1.6465737411009657e-6	2	GMNN
RARRES1	1.0966881449118724e-10	0.24764537029825495	0.146	0.059	2.345596604337513e-6	2	RARRES1
MUC1	1.2111663817025988e-10	0.35922638936375606	0.35	0.216	2.5904426571855183e-6	2	MUC1
PPIC	1.2208421746377908e-10	0.3286335289097441	0.593	0.454	2.611137243115307e-6	2	PPIC
CDC42SE1	1.366061814278412e-10	0.24971479901986007	0.414	0.276	2.9217330083786676e-6	2	CDC42SE1
S100A8	2.0110267982514878e-10	0.3864131553961292	0.288	0.161	4.301184116100283e-6	2	S100A8
PHKG1	2.184227735981779e-10	0.29764763464732397	0.301	0.171	4.671626281717829e-6	2	PHKG1
S100P1	2.48063380774315e-10	0.23298285277631064	0.438	0.338	5.305579588001049e-6	2	S100P
HSPB11	3.0661521753324244e-10	0.19893355417879244	0.513	0.373	6.557886272600989e-6	2	HSPB1
MMP7	3.5182775646727524e-10	0.1176915610800685	0.204	0.099	7.524892055322084e-6	2	MMP7
FXYD3	3.9675143823953705e-10	0.1496686994298971	0.44	0.345	8.485719761067219e-6	2	FXYD3
SBSN	4.789962566603817e-10	0.22464769891311911	0.128	0.05	1.0244771937452249e-5	2	SBSN
SERPINB3	6.687573702037545e-10	0.25503953445138644	0.212	0.108	1.43033826339179e-5	2	SERPINB3
UQCRQ	8.595943801726453e-10	0.37043842277531186	0.502	0.384	1.838500460313254e-5	2	UQCRQ
B4GALT1	1.0198338467400018e-9	0.2891920520625749	0.524	0.38	2.181220631407516e-5	2	B4GALT1
ATP10B	1.2495383241901022e-9	0.27435062621171086	0.102	0.035	2.6725125677777907e-5	2	ATP10B
PPP1CB	1.5657125995656354e-9	0.2377030793078564	0.469	0.341	3.348746107950982e-5	2	PPP1CB
S100A11	1.9204239446418415e-9	0.26071621989337046	0.465	0.345	4.1074027327999706e-5	2	S100A11
UPK2	2.9295196371763715e-9	0.2391642455607473	0.305	0.184	6.265656599992823e-5	2	UPK2
RP11-532F12.5	4.604640237296786e-9	0.2538737707892268	0.533	0.386	9.848404539530366e-5	2	RP11-532F12.5
KRT131	5.014967675545112e-9	0.3828933242966667	0.447	0.311	1.0726012864455885e-4	2	KRT13
UPK1A	6.099803403397475e-9	0.3966393755730432	0.308	0.153	1.304625951918652e-4	2	UPK1A
C19orf331	7.580812975018118e-9	0.23104177118837357	0.436	0.337	1.621384279096875e-4	2	C19orf33
ASPG	8.222285438537358e-9	0.3023208131892794	0.126	0.052	1.75858240959437e-4	2	ASPG
CST6	8.636133327148721e-9	0.06034819701135812	0.259	0.149	1.8470961960105685e-4	2	CST6
EIF5A	9.424326830392262e-9	0.26025568529053966	0.465	0.339	2.015675022484297e-4	2	EIF5A
HNRNPH1	9.638604985360231e-9	0.20295238209892208	0.436	0.295	2.061504834268846e-4	2	HNRNPH1
TNNT3	1.1353871050113077e-8	0.35521054700334587	0.345	0.23	2.4283659401981849e-4	2	TNNT3
SPRR1B	1.1555199020574924e-8	0.419889314864374	0.166	0.083	2.471425966520565e-4	2	SPRR1B
PPDPF	1.4361628425007537e-8	0.10675470833552932	0.385	0.32	3.0716650875406117e-4	2	PPDPF
CCL15	1.6574048340929906e-8	0.31294142111060497	0.146	0.067	3.5448574591580886e-4	2	CCL15
SERPINB4	2.0896128347842317e-8	0.1932216683275414	0.159	0.076	4.4692639310365146e-4	2	SERPINB4
FAM3D	4.946673254412723e-8	0.2690866126066854	0.181	0.094	0.00105799447565379	2	FAM3D
CTTN	7.651905908670597e-8	0.1895993062834124	0.633	0.481	0.00163658963574646	2	CTTN
SNCG	7.719261995773683e-8	0.20596152210308952	0.449	0.341	0.00165099575565607	2	SNCG
S100A14	8.9732933448694e-8	0.14832943270483845	0.407	0.274	0.00191920798060066	2	S100A14
ATP1B1	9.12106233196698e-8	0.3393069683775941	0.363	0.213	0.00195081281156109	2	ATP1B1
SEC22B	1.3638892472473937e-7	0.2373024964515024	0.478	0.351	0.00291708632201272	2	SEC22B
TRA2A	1.4663213921724014e-7	0.18525874402771517	0.4	0.288	0.00313616819357833	2	TRA2A
SDC4	1.4664537983708364e-7	0.23111584865195817	0.42	0.295	0.00313645138395554	2	SDC4
PDZK1IP1	1.4671002797475094e-7	0.2150834672208236	0.192	0.106	0.00313783407832397	2	PDZK1IP1
KRT7	1.940048410367013e-7	0.13094321407942927	0.407	0.307	0.00414937554009296	2	KRT7
IFI27	1.9818063780201076e-7	0.09018268054254946	0.383	0.292	0.0042386874813094	2	IFI27
IDH1	2.0585671030526328e-7	0.21933520448488383	0.418	0.323	0.00440286332000897	2	IDH1
ERP27	2.1107406121790906e-7	0.2532480043780279	0.29	0.182	0.00451445202132863	2	ERP27
PAQR7	2.2173779637055706e-7	0.28984449059216705	0.292	0.188	0.00474252798877347	2	PAQR7
DEFB1	2.383159521582293e-7	0.27066223380779997	0.416	0.308	0.0050971015847602	2	DEFB1
DMKN1	2.5146215634386556e-7	0.3078378311781111	0.33	0.235	0.00537827259988259	2	DMKN
MT-ND5	2.624802482137599e-7	0.234590216115815	0.438	0.335	0.00561392754879589	2	MT-ND5
S100A7	2.645863774411767e-7	0.32490208273947385	0.159	0.064	0.00565897344071188	2	S100A7
ALDH3B2	2.987373629160552e-7	0.2763495142295135	0.157	0.08	0.00638939471804858	2	ALDH3B2
ROMO1	3.065809046848643e-7	0.24099326898805137	0.507	0.398	0.00655715238939987	2	ROMO1
MDK	3.180451954521271e-7	0.2586202134627667	0.389	0.282	0.00680235064033009	2	MDK
MALL	3.441436134521458e-7	0.22104359587588468	0.296	0.189	0.00736054360451449	2	MALL
ATP5I	3.668126894535951e-7	0.21609305871661497	0.471	0.37	0.00784538980203349	2	ATP5I
TMEM147	3.843520639106618e-7	0.19786904329093985	0.469	0.362	0.00822052194292123	2	TMEM147
GDPD3	4.27058984306013e-7	0.22591698716668945	0.106	0.045	0.009133937556337	2	GDPD3
SYT81	4.282300759399682e-7	0.23529600779112253	0.449	0.36	0.00915898486420403	2	SYT8
LYNX1	7.192595732028313e-7	0.15102430177914025	0.17	0.092	0.01538352375166215	2	LYNX1
MGST11	1.028246721072047e-6	0.21014630356358885	0.416	0.337	0.02199214087028894	2	MGST1
HPGD1	1.0998215968494278e-6	0.1657812915192364	0.385	0.301	0.02352298431341556	2	HPGD
SCUBE2	1.1128688044210718e-6	0.26006501044920344	0.119	0.056	0.02380203798895788	2	SCUBE2
RAB25	1.170527025405962e-6	0.1734091411391721	0.394	0.312	0.025035232019382712	2	RAB25
DSTN	1.1995573874972285e-6	0.2227195221176868	0.515	0.42	0.02565613340379072	2	DSTN
PLAT	1.262295694898431e-6	0.17214366720296315	0.206	0.121	0.02699798032248764	2	PLAT
GPX21	1.381151485452118e-6	0.2465658309181813	0.405	0.333	0.0295400679708499	2	GPX2
SPTSSB	1.3997948844054522e-6	0.2396716787663897	0.438	0.333	0.02993881298766381	2	SPTSSB
TCEB2	1.479774940243186e-6	0.19771551305147128	0.434	0.349	0.03164942642192126	2	TCEB2
DHRS21	1.4974664454094204e-6	0.37161346839907816	0.369	0.253	0.03202781233441668	2	DHRS2
PPP3CA	1.6049703175311236e-6	0.2102204429099115	0.502	0.382	0.03432710515135567	2	PPP3CA
LGALS7B	1.722719654289608e-6	0.21189002281624825	0.113	0.053	0.03684552796594613	2	LGALS7B
LY6E	1.777315980716165e-6	0.26539952127305755	0.396	0.307	0.03801323419555733	2	LY6E
C14orf2	1.939138867644894e-6	0.22669523349339993	0.558	0.437	0.04147430210118899	2	C14orf2
ANXA9	2.1747370536853515e-6	0.30011671761338166	0.117	0.057	0.0465132761042223	2	ANXA9
TESC	9.28982921694862e-22	0.5295890919282668	0.394	0.198	1.9869086729209708e-17	3	TESC
IGFBP5	2.666912820407205e-17	0.45940016033143616	0.336	0.16	5.70399314028693e-13	3	IGFBP5
MSMB	2.318511856930066e-16	0.3329541220970563	0.212	0.082	4.9588331596020264e-12	3	MSMB
FABP4	6.945381992273759e-15	0.4485277814570497	0.325	0.181	1.4854783005075114e-10	3	FABP4
FABP5	2.0521129751204722e-12	0.37305704060659023	0.479	0.339	4.3890592311876666e-8	3	FABP5
PCP4L1	3.0356281382165947e-12	0.32270099240107236	0.426	0.259	6.492601462017651e-8	3	PCP4L1
IGFBP2	1.7510748616987663e-9	0.24232228812750717	0.438	0.312	3.7451989142013215e-5	3	IGFBP2
DHRS22	5.3024118884813204e-9	0.11873025235047256	0.366	0.255	1.1340798547083846e-4	3	DHRS2
TXNDC17	7.797609253966004e-9	0.2779581754073342	0.454	0.298	1.6677526672382489e-4	3	TXNDC17
S100A6	1.7600026252346008e-8	0.26193179103751385	0.415	0.294	3.764293614851765e-4	3	S100A6
BNIP3	4.370776779912474e-8	0.2390990164075399	0.311	0.198	9.3482173768768e-4	3	BNIP3
HOXA5	5.0924559340246785e-8	0.2245041735170607	0.191	0.099	0.00108917447516919	3	HOXA5
ADIRF1	6.60051228697607e-8	0.13764149782339952	0.366	0.285	0.00141171756793844	3	ADIRF
AKR1C31	1.0474294350240337e-7	0.2867996492150799	0.394	0.275	0.0022402420756294	3	AKR1C3
ANXA10	1.353456827244967e-7	0.267289106022514	0.272	0.167	0.00289477346211153	3	ANXA10
AKR1C21	1.552566991718497e-7	0.27016046212175365	0.505	0.402	0.00332063028188752	3	AKR1C2
MIR210HG	1.962629745586965e-7	0.2333242230106372	0.15	0.073	0.0041976724998614	3	MIR210HG
SLC2A1	3.935074976670937e-7	0.3659279579604595	0.491	0.39	0.0084163383601038	3	SLC2A1
TSPAN8	5.157816830190039e-7	0.26323059138364546	0.399	0.285	0.01103153863641045	3	TSPAN8
SST	7.078539406373993e-7	0.12282874810912388	0.124	0.059	0.01513958008235269	3	SST
FXYD31	8.306552137402852e-7	0.2646896836611445	0.435	0.347	0.01776605371147722	3	FXYD3
KLF3	9.880098621545286e-7	0.21105507457015635	0.574	0.456	0.02113155493176105	3	KLF3
CRTAC11	1.0234388400797514e-6	0.2156016784997996	0.295	0.189	0.02188930991162572	3	CRTAC1
SPOCD1	1.4530709532031014e-6	0.12799379341324815	0.394	0.284	0.03107828154710793	3	SPOCD1
SPINK11	1.8653011637808192e-6	0.10895160934965334	0.447	0.34	0.03989506129094416	3	SPINK1
PHGR11	1.8754269694157055e-6	0.1948804507262001	0.256	0.159	0.04011163202186312	3	PHGR1
SNCG1	1.8958919228801575e-6	0.21006681115922304	0.422	0.348	0.04054933644656081	3	SNCG
NDRG1	2.2533961562021062e-6	0.26901201843204053	0.408	0.311	0.04819563698885065	3	NDRG1
KRT171	4.908841381652966e-45	0.6420497715640677	0.646	0.298	1.0499029947079363e-40	4	KRT17
IGFBP21	1.68574873160593e-31	0.5421580537078107	0.553	0.293	3.605479387158763e-27	4	IGFBP2
ETS2	5.615150559353468e-29	0.5890769550508247	0.525	0.276	1.20096840163452e-24	4	ETS2
LMNA	5.300957826946945e-26	0.48455733329107686	0.558	0.293	1.1337688600274124e-21	4	LMNA
EMP11	1.56677536813087e-25	0.5711961844103353	0.369	0.139	3.3510191573583047e-21	4	EMP1
AQP31	1.1414050171727918e-24	0.5243449317071118	0.575	0.343	2.441237050729167e-20	4	AQP3
CLDN42	1.2228659430753538e-24	0.5762253778578099	0.611	0.342	2.615465679049567e-20	4	CLDN4
IER3	4.6943918349154096e-23	0.48977914071980194	0.52	0.297	1.004036525651708e-18	4	IER3
C11orf96	6.429721896174686e-23	0.48649616940724794	0.352	0.15	1.3751889191538416e-18	4	C11orf96
TACSTD21	7.446388968236754e-22	0.4651404760025299	0.56	0.365	1.592633672526477e-17	4	TACSTD2
FOSL11	1.0801264982307056e-21	0.5381944289518737	0.513	0.284	2.3101745544158328e-17	4	FOSL1
PLAUR	2.4145797175958558e-20	0.489674961011369	0.422	0.218	5.164303099994017e-16	4	PLAUR
OVOL12	3.9084493424813973e-20	0.4877664477683635	0.425	0.224	8.359391453699211e-16	4	OVOL1
LAMB3	4.602392111717907e-20	0.49760373565486726	0.593	0.373	9.84359624854226e-16	4	LAMB3
CLU	2.856368802308918e-19	0.14214934037598445	0.435	0.237	6.1092015943783126e-15	4	CLU
NR4A1	6.165113940920473e-19	0.4182747723447144	0.553	0.337	1.3185945696840711e-14	4	NR4A1
SPOCD11	7.963581472181061e-19	0.3391233587308954	0.492	0.267	1.7032508052700854e-14	4	SPOCD1
BTG22	9.150284540968275e-19	0.4202299970247709	0.533	0.317	1.9570628576222952e-14	4	BTG2
GPRC5A	1.5160035408603686e-18	0.42664953079302725	0.407	0.213	3.2424283731921564e-14	4	GPRC5A
NCOA7	1.8607290101178257e-18	0.5616250711479793	0.49	0.296	3.979727206840006e-14	4	NCOA7
WBP5	6.3312953314240556e-18	0.4203813883181755	0.48	0.298	1.354137445484977e-13	4	WBP5
PHLDA11	1.4349880837388074e-17	0.4567814693966498	0.482	0.286	3.069152513500562e-13	4	PHLDA1
TRAF41	3.1401743391870267e-17	0.4683464683899452	0.379	0.208	6.716204876653214e-13	4	TRAF4
ERRFI1	3.325314552877858e-17	0.4543667004641665	0.417	0.232	7.112182765695163e-13	4	ERRFI1
MAFF	5.49142931272932e-17	0.4238382673695061	0.44	0.285	1.174506901406547e-12	4	MAFF
CYSTM11	9.750841535417404e-17	0.34535389683767015	0.462	0.281	2.085509987595074e-12	4	CYSTM1
MPZL21	4.638244267795706e-16	0.433564164512255	0.41	0.255	9.920276839961455e-12	4	MPZL2
KRT181	5.484145482410386e-16	0.17919296211044877	0.475	0.302	1.1729490357779334e-11	4	KRT18
TNFRSF12A1	1.3260950106678604e-15	0.3154992182800818	0.583	0.383	2.8362520088164196e-11	4	TNFRSF12A
AGR22	3.400788202490341e-15	0.3336273142789351	0.432	0.306	7.273605807486341e-11	4	AGR2
PPP1R15A1	3.891214801231444e-15	0.4391768677625505	0.52	0.333	8.322530216873812e-11	4	PPP1R15A
KRT191	3.961667952230095e-15	0.3019810302719205	0.54	0.358	8.473215416229726e-11	4	KRT19
LMO7	4.007546346860589e-15	0.4745170569956205	0.41	0.233	8.571340126665427e-11	4	LMO7
SERPINB51	5.8696210890782215e-15	0.4294315811059145	0.58	0.392	1.25539455853205e-10	4	SERPINB5
H3F3B	1.4902875138080766e-14	0.3143368040276238	0.52	0.362	3.1874269345327135e-10	4	H3F3B
MT-ND21	2.882885185589391e-14	0.33567940197453433	0.53	0.367	6.16591483493859e-10	4	MT-ND2
DDX5	5.6302576597674855e-14	0.38155188385234834	0.497	0.34	1.2041995082710694e-9	4	DDX5
TRIB11	1.1307662562452899e-13	0.4624255925490783	0.339	0.184	2.4184828688574252e-9	4	TRIB1
AVPI1	1.1761151419521812e-13	0.3527119239286069	0.359	0.214	2.5154750656073246e-9	4	AVPI1
KLF52	1.37018180036986e-13	0.37887785662699625	0.487	0.336	2.9305448346310566e-9	4	KLF5
TPT1	1.4101613162094292e-13	0.34995490296241927	0.51	0.354	3.016053023108727e-9	4	TPT1
FOSB1	1.870816053095255e-13	0.3921214027445616	0.543	0.35	4.001301374360131e-9	4	FOSB
JUP	2.396988814418406e-13	0.3910021337585579	0.618	0.44	5.126679676278087e-9	4	JUP
SFN	2.704861093175015e-13	0.4339436212049239	0.497	0.308	5.785156906082721e-9	4	SFN
GADD45A	3.0633378805466583e-13	0.41038308734192674	0.417	0.26	6.5518670589131916e-9	4	GADD45A
S100P3	3.1677083086433517e-13	0.24199149586174745	0.442	0.34	6.7750945305264005e-9	4	S100P
S100A2	4.114930242157136e-13	0.3922601826859291	0.477	0.318	8.801012801925683e-9	4	S100A2
MT-CO3	5.045319226218963e-13	0.3127946307152243	0.505	0.348	1.0790928761037116e-8	4	MT-CO3
GSTP1	9.631795221254576e-13	0.2564843416188954	0.548	0.381	2.0600483619219288e-8	4	GSTP1
DUSP5	1.0252617513146237e-12	0.38138028664487705	0.445	0.277	2.1928298337117173e-8	4	DUSP5
PLAU	1.3002822061934894e-12	0.3342591275780741	0.279	0.142	2.7810435826066353e-8	4	PLAU
TSPAN1	1.3532553157046297e-12	0.2914759975550151	0.47	0.298	2.8943424692290625e-8	4	TSPAN1
LYPD31	1.4339133353893606e-12	0.39873727827702793	0.455	0.309	3.066853841730764e-8	4	LYPD3
PRSS23	1.494302546703524e-12	0.29564525719278534	0.304	0.16	3.1960142868894975e-8	4	PRSS23
UBC1	1.5572139338342177e-12	0.296048786696799	0.48	0.332	3.330569161684624e-8	4	UBC
MT-ND32	2.315938593851568e-12	0.2737398693293855	0.573	0.385	4.9533294645297346e-8	4	MT-ND3
ELF31	2.7951917716903297e-12	0.3145003394079368	0.462	0.319	5.978356161291277e-8	4	ELF3
PIM1	3.2438261903681237e-12	0.3353177945718072	0.545	0.369	6.937895455959345e-8	4	PIM1
PDLIM12	3.3775066317449506e-12	0.2876735580116585	0.415	0.272	7.2238111839761e-8	4	PDLIM1
ARG2	3.783309734873199e-12	0.3310175765876737	0.294	0.149	8.0917428609468e-8	4	ARG2
NFE2L2	3.941950037093462e-12	0.3847369038385505	0.485	0.323	8.431042739335497e-8	4	NFE2L2
TGIF1	4.884724605903481e-12	0.4819521921274269	0.465	0.309	1.0447448987106367e-7	4	TGIF1
MT-ATP61	4.8960876890802674e-12	0.2634229896184592	0.535	0.365	1.0471752349404876e-7	4	MT-ATP6
VSIG22	5.218733892032235e-12	0.26925514060205336	0.49	0.333	1.1161828048278544e-7	4	VSIG2
MARCKSL1	7.573335288075354e-12	0.4032404252402683	0.399	0.277	1.6197849514135568e-7	4	MARCKSL1
GDF151	1.1426248911602372e-11	0.3206572142556441	0.399	0.271	2.4438461172135154e-7	4	GDF15
TNFRSF21	1.6494806192644e-11	0.3291781741348131	0.369	0.266	3.527909148482699e-7	4	TNFRSF21
PIM3	1.8764515936697672e-11	0.31377477847572927	0.394	0.255	4.013354668540899e-7	4	PIM3
EIF1	1.9536849735828765e-11	0.280023599236974	0.543	0.389	4.178541421499056e-7	4	EIF1
KCTD11	2.1329097706741494e-11	0.3415000707323134	0.254	0.125	4.561867417517871e-7	4	KCTD11
TOB11	2.6104967739978897e-11	0.34494222186147583	0.545	0.381	5.583330500226687e-7	4	TOB1
EPHB6	2.9586122265528e-11	0.3822007726408176	0.367	0.22	6.327879830151129e-7	4	EPHB6
ACTG1	3.0360435526748696e-11	0.25325828029548386	0.533	0.361	6.493489950461013e-7	4	ACTG1
SRI1	3.058644575372747e-11	0.3005568488193786	0.467	0.338	6.541829017807231e-7	4	SRI
TIPARP	3.2424093726269166e-11	0.3901622245022298	0.525	0.366	6.934865166174449e-7	4	TIPARP
EZR	3.674036921721407e-11	0.36261118093471534	0.563	0.398	7.858030168177746e-7	4	EZR
BCAM1	3.9417034118949714e-11	0.23493985932201636	0.505	0.324	8.430515257360965e-7	4	BCAM
SLC14A12	4.5269707310599426e-11	0.25629632772307936	0.497	0.326	9.682284999591003e-7	4	SLC14A1
MT-CYB2	4.9452381972594705e-11	0.2723876011547892	0.555	0.371	1.0576875456298557e-6	4	MT-CYB
SPSB1	5.4153709601922256e-11	0.373236671982873	0.269	0.14	1.1582395409659132e-6	4	SPSB1
PHLDA21	6.214767520766939e-11	0.27573562137738533	0.447	0.304	1.3292144773416332e-6	4	PHLDA2
SQSTM1	6.54970941983843e-11	0.3177529134979632	0.415	0.271	1.4008518507150434e-6	4	SQSTM1
SOX151	7.096511704067161e-11	0.3929716722443365	0.286	0.156	1.5178019232658845e-6	4	SOX15
SOWAHC1	7.43695088869301e-11	0.28376364492169337	0.452	0.292	1.5906150560736612e-6	4	SOWAHC
NGFRAP11	8.622855964115017e-11	0.36217504246875487	0.475	0.342	1.84425643360492e-6	4	NGFRAP1
EFNB1	8.814860645056625e-11	0.3901665968304878	0.322	0.184	1.885322394764711e-6	4	EFNB1
PHLDA3	9.123124044846253e-11	0.35090721294993	0.518	0.366	1.951253770711717e-6	4	PHLDA3
EPHA21	1.4709885173854488e-10	0.34397210529765565	0.477	0.314	3.1461502409839986e-6	4	EPHA2
DENND2C	1.5455196417691604e-10	0.39537698240324326	0.236	0.12	3.30555740981588e-6	4	DENND2C
CD551	1.7163209282801482e-10	0.32495642719927653	0.477	0.316	3.670867201405581e-6	4	CD55
HINT1	1.84390186038538e-10	0.29766361096929994	0.49	0.349	3.94373729899225e-6	4	HINT1
LAD11	2.0230556276231454e-10	0.372275165724563	0.575	0.426	4.3269113763603835e-6	4	LAD1
CDKN1A	2.329272099212283e-10	0.3372767625970796	0.392	0.266	4.98184716579523e-6	4	CDKN1A
PERP1	2.365133527003311e-10	0.2689800840233566	0.49	0.367	5.058547587554682e-6	4	PERP
FAM84A1	3.0961790822174636e-10	0.31427818806439056	0.352	0.206	6.622107821046712e-6	4	FAM84A
TAX1BP3	3.1505166386402256e-10	0.26569664485889666	0.626	0.452	6.738324986723714e-6	4	TAX1BP3
MDFI	3.424985447337012e-10	0.2927503471791244	0.294	0.163	7.3253588747644e-6	4	MDFI
LDHB1	3.8826254936893884e-10	0.22188527554745305	0.435	0.324	8.304159405902864e-6	4	LDHB
NDFIP21	4.06089263101489e-10	0.31249691476127106	0.593	0.426	8.685437159214646e-6	4	NDFIP2
MT-ND1	4.2376100088133577e-10	0.2983212658596504	0.425	0.308	9.06340028685001e-6	4	MT-ND1
HNRNPA0	4.619212512518813e-10	0.3125152531082405	0.55	0.409	9.879571721775236e-6	4	HNRNPA0
FAM110C1	5.316790943482442e-10	0.36847641797681974	0.271	0.147	1.1371552469920249e-5	4	FAM110C
EEF1A11	5.669353268502796e-10	0.2113823817432261	0.387	0.304	1.2125612770673783e-5	4	EEF1A1
SEPP11	5.845129247907551e-10	0.11068550318571142	0.475	0.316	1.2501562435424673e-5	4	SEPP1
BEX4	6.090606003396399e-10	0.3197680554019003	0.538	0.382	1.302658812006422e-5	4	BEX4
ATF31	7.007347131389856e-10	0.1772767841548004	0.442	0.306	1.4987314044616628e-5	4	ATF3
S100A61	8.402294970478771e-10	0.11675426191561068	0.364	0.306	1.797082848286e-5	4	S100A6
ODC1	8.846087286169961e-10	0.3089390978323332	0.417	0.276	1.8920011487660316e-5	4	ODC1
ITPKC	9.64332610395897e-10	0.34587834883054935	0.276	0.153	2.062514587114745e-5	4	ITPKC
REG4	1.181096079330974e-9	0.4144077469305758	0.131	0.051	2.526128294473087e-5	4	REG4
IGFBP4	1.2013006298661507e-9	0.2125086305667845	0.568	0.388	2.569341787157723e-5	4	IGFBP4
MCL1	1.2447610259446242e-9	0.3160318770090692	0.5	0.375	2.6622948822903628e-5	4	MCL1
INPP1	1.3895348754367447e-9	0.3324140272520939	0.294	0.168	2.9719371915841096e-5	4	INPP1
C16orf741	1.5111477426223995e-9	0.2609517551130065	0.53	0.373	3.232042791920788e-5	4	C16orf74
GJB21	1.5885033920654272e-9	0.33793932275391836	0.271	0.154	3.3974910549495365e-5	4	GJB2
SYTL11	1.6589537295259802e-9	0.3192567880166614	0.533	0.385	3.548170236710166e-5	4	SYTL1
PTGES	1.6700244795229144e-9	0.330887881388306	0.339	0.204	3.57184835680361e-5	4	PTGES
SLC25A6	1.766165353538329e-9	0.323205497800734	0.45	0.339	3.777474458147779e-5	4	SLC25A6
RAP2B	1.7782140188415947e-9	0.387886791281888	0.364	0.216	3.803244143498403e-5	4	RAP2B
MT-ND41	1.906186179168182e-9	0.18656015464868228	0.528	0.382	4.076951000004908e-5	4	MT-ND4
BTF31	2.2118513440279334e-9	0.21059750430981256	0.425	0.327	4.730707654606944e-5	4	BTF3
SPINT2	2.461504875046635e-9	0.2458473381925396	0.457	0.332	5.264666626749743e-5	4	SPINT2
CD91	2.7122907115545904e-9	0.2599636149891582	0.523	0.372	5.801047373872957e-5	4	CD9
PABPC12	2.7619098229355255e-9	0.30130544286861655	0.452	0.333	5.9071727292945016e-5	4	PABPC1
IRF61	2.945964729524795e-9	0.3317107131313677	0.477	0.331	6.300829363507631e-5	4	IRF6
BAIAP2	3.430314843032319e-9	0.3118046878678979	0.379	0.239	7.336757386277526e-5	4	BAIAP2
S100A13	3.7051786702793235e-9	0.2604067843487215	0.359	0.226	7.924636139993418e-5	4	S100A13
CAST	3.732502393699142e-9	0.24837792818678295	0.49	0.345	7.983076119643726e-5	4	CAST
RHOBTB31	3.762094307451755e-9	0.24831528123925944	0.445	0.294	8.046367304777815e-5	4	RHOBTB3
BTBD162	3.8952952537844854e-9	0.22608360935896948	0.52	0.354	8.331257488794258e-5	4	BTBD16
MALAT11	4.020905621839988e-9	0.25954368551856916	0.477	0.33	8.599912943991366e-5	4	MALAT1
OCIAD2	4.298694310489307e-9	0.28387938825015596	0.399	0.289	9.19404739127453e-5	4	OCIAD2
KRT81	4.3160318940710405e-9	0.1355261629218035	0.405	0.325	9.231129015039142e-5	4	KRT8
PITX1	4.454796241163073e-9	0.3187977549914901	0.158	0.07	9.52791820059958e-5	4	PITX1
ANXA11	4.4656747948794234e-9	0.27604427931334236	0.389	0.288	9.551185251288108e-5	4	ANXA11
ANXA2	4.530913611854907e-9	0.23252744170224737	0.508	0.392	9.690718033035274e-5	4	ANXA2
RNF39	4.924719024030552e-9	0.3149106400844379	0.241	0.132	1.0532989048596544e-4	4	RNF39
DKK11	4.934626922534234e-9	0.23974886775228396	0.274	0.156	1.055418006191622e-4	4	DKK1
CXCL8	5.088607034346418e-9	0.3913153620062791	0.322	0.173	1.088351272506012e-4	4	CXCL8
RASGRP3	6.340359470843322e-9	0.33477492818968785	0.249	0.138	1.35607608362397e-4	4	RASGRP3
CD24	6.669474860974259e-9	0.2550778922871191	0.384	0.243	1.4264672832651744e-4	4	CD24
S100A111	6.8574069312820935e-9	0.24026752918115507	0.465	0.348	1.466662194462614e-4	4	S100A11
NFKBIA	7.673163010539157e-9	0.2175914212534794	0.442	0.316	1.641136104694115e-4	4	NFKBIA
VPS37B1	7.942694742195882e-9	0.28039724866509086	0.435	0.289	1.6987835514608552e-4	4	VPS37B
AES1	8.215392325378467e-9	0.26982095367909303	0.482	0.337	1.7571081105519467e-4	4	AES
TPM4	8.605348474257205e-9	0.2551478135636466	0.374	0.251	1.840511931674131e-4	4	TPM4
BAALC	8.949680719565262e-9	0.2275771666728525	0.108	0.04	1.9141577123006176e-4	4	BAALC
EIF4A1	9.169847486982352e-9	0.2600279420457882	0.465	0.328	1.9612469805157856e-4	4	EIF4A1
PEBP1	9.237424679386631e-9	0.1963773807275786	0.437	0.319	1.9757003904272125e-4	4	PEBP1
CAPS1	9.830981753998845e-9	0.266783326893794	0.405	0.276	2.1026503775452727e-4	4	CAPS
COMMD6	1.1251057200444334e-8	0.25287706466350113	0.508	0.346	2.4063761140310345e-4	4	COMMD6
SNRPE	1.198421644221516e-8	0.2606510272795695	0.538	0.408	2.563184212660978e-4	4	SNRPE
LSR	1.2370413743067592e-8	0.27350415989043647	0.56	0.434	2.645784091367296e-4	4	LSR
SERTAD1	1.3181030495416841e-8	0.2742313460935573	0.538	0.397	2.819158802359754e-4	4	SERTAD1
EIF4G2	1.4852135805301736e-8	0.2557022720615192	0.412	0.308	3.176574806037935e-4	4	EIF4G2
SNCG2	1.5649895898553373e-8	0.14964087312948535	0.472	0.339	3.3471997347825957e-4	4	SNCG
TINAGL11	1.655178988664339e-8	0.29498540328041256	0.425	0.294	3.5400968209552884e-4	4	TINAGL1
ZC3H12A1	1.727486598576816e-8	0.3523111167633073	0.445	0.316	3.694748337036094e-4	4	ZC3H12A
SOCS3	1.7318019142025114e-8	0.3168320078801517	0.495	0.36	3.7039779340963314e-4	4	SOCS3
SLC25A3	1.7369036393803656e-8	0.22952043464769692	0.54	0.411	3.714889503906726e-4	4	SLC25A3
EIF4B1	1.9881844918910786e-8	0.22929344063712265	0.399	0.289	4.252328991256639e-4	4	EIF4B
MIR22HG	2.072635618581733e-8	0.3272383724084932	0.362	0.233	4.43295306102261e-4	4	MIR22HG
GLTSCR21	2.1236790066702583e-8	0.22031079329995185	0.533	0.378	4.5421246594663485e-4	4	GLTSCR2
CDC42EP1	2.174185312919309e-8	0.3237570984236964	0.201	0.104	4.650147547271818e-4	4	CDC42EP1
PPM1N	2.3376347220743822e-8	0.3134710220194652	0.284	0.171	4.999733143572688e-4	4	PPM1N
LINC01612	2.4367492514746697e-8	0.2651853334047559	0.193	0.098	5.211719299054023e-4	4	LINC01612
C8orf4	2.5724363721539096e-8	0.25869785657806044	0.327	0.204	5.501926912762782e-4	4	C8orf4
ARL5B	2.7003656564563233e-8	0.4376693052036366	0.425	0.315	5.775542066028784e-4	4	ARL5B
F11R	2.7912906318532364e-8	0.3575814164303523	0.475	0.346	5.970012403407702e-4	4	F11R
HCAR3	3.1669176519930793e-8	0.34493259077039845	0.156	0.073	6.773403474082798e-4	4	HCAR3
PMAIP1	3.496633887731103e-8	0.33630288486349125	0.349	0.223	7.478600559079284e-4	4	PMAIP1
BAG11	3.57242271363883e-8	0.2931021540369649	0.415	0.276	7.640697699930729e-4	4	BAG1
MYL12B	3.7859169666709386e-8	0.2242664950341556	0.503	0.37	8.097319208315802e-4	4	MYL12B
GPX23	3.8241450349419946e-8	0.1359867498518222	0.435	0.329	8.179081400733939e-4	4	GPX2
SHH1	4.7052662463352396e-8	0.29958869764749885	0.251	0.146	0.00100636234476618	4	SHH
CLDN71	4.743798562264905e-8	0.27165521926853153	0.399	0.269	0.00101460363649721	4	CLDN7
SKIL	5.6152274327943086e-8	0.2698160930244793	0.568	0.429	0.00120098484332604	4	SKIL
ZNF750	6.251801978665635e-8	0.34675806906772333	0.224	0.125	0.001337135407197	4	ZNF750
KDM6B	6.742770665648994e-8	0.2583060307674645	0.425	0.296	0.001442143789969	4	KDM6B
TRIM29	6.778515592439736e-8	0.3735222922775049	0.427	0.301	0.00144978891491101	4	TRIM29
CSRNP1	7.221325729194947e-8	0.19344693597432333	0.382	0.246	0.00154449714696021	4	CSRNP1
IP6K2	7.389079446759227e-8	0.2998457618069066	0.508	0.377	0.00158037631207286	4	IP6K2
E2F7	7.448304540092242e-8	0.2856374945362838	0.106	0.041	0.00159304337503492	4	E2F7
DUSP21	8.035031974962018e-8	0.14582136612858126	0.389	0.296	0.00171853263880487	4	DUSP2
RAB40B	8.297350773487735e-8	0.30278451435235615	0.299	0.183	0.00177463738343355	4	RAB40B
KMT5C	8.520053853298692e-8	0.2753488534318458	0.138	0.061	0.00182226911814352	4	KMT5C
MT-CO1	8.783219196650978e-8	0.21639362327753153	0.46	0.355	0.00187855492177971	4	MT-CO1
PTGS2	9.325985955887405e-8	0.2657402334200028	0.291	0.182	0.00199464187624519	4	PTGS2
SERINC21	9.607717070929181e-8	0.24004369756584892	0.415	0.309	0.00205489852713033	4	SERINC2
BPGM	9.862400902995125e-8	0.21396302687749713	0.324	0.206	0.00210937030513259	4	BPGM
ARL141	1.1182057008354947e-7	0.2451125950938733	0.319	0.204	0.00239161835294695	4	ARL14
C3orf52	1.272848132008057e-7	0.30616117298596185	0.211	0.115	0.00272236758473883	4	C3orf52
YBX3	1.2773902041217012e-7	0.28626976105270635	0.535	0.408	0.00273208216857549	4	YBX3
MT-CO21	1.2986224026313536e-7	0.18095360774365576	0.44	0.347	0.00277749359474793	4	MT-CO2
ALDH1A3	1.4008677441103677e-7	0.2864337620822126	0.193	0.103	0.00299617593110325	4	ALDH1A3
CSTB2	1.4270293209384968e-7	0.09065131137095037	0.334	0.272	0.00305213031162325	4	CSTB
C10orf991	1.4994828318765748e-7	0.1624337720743801	0.425	0.308	0.00320709388081761	4	C10orf99
F2RL1	1.5044602987683828e-07	0.33359770007280043	0.198	0.107	0.00321773968700581	4	F2RL1
AREG	1.5959661169159286e-7	0.4527186152302241	0.349	0.2	0.00341345233085978	4	AREG
SKP1	1.6246662868165958e-7	0.2500159766374265	0.513	0.391	0.00347483625424333	4	SKP1
ZNF430	1.718999844068994e-7	0.3266492996181988	0.246	0.146	0.00367659686649476	4	ZNF430
B3GALNT11	1.7979534157720644e-7	0.2816736357880477	0.266	0.16	0.00384546276565329	4	B3GALNT1
MACROD1	1.8155735553558685e-7	0.28650401166416534	0.231	0.132	0.00388314872019513	4	MACROD1
SNRPN	1.9072170733174975e-7	0.2652680310456112	0.575	0.449	0.00407915587641146	4	SNRPN
TSC22D11	1.934320993344155e-7	0.24342886243718195	0.339	0.26	0.00413712574056447	4	TSC22D1
IGFBP7	1.973877543297216e-7	0.05509723200815528	0.377	0.252	0.00422172928960408	4	IGFBP7
A4GALT1	2.1469588668418527e-7	0.24726056241354183	0.209	0.113	0.00459191562440135	4	A4GALT
GJB3	2.246772718336345e-7	0.29147955217749705	0.193	0.103	0.00480539748997777	4	GJB3
RGL2	2.3726605266434978e-7	0.27068694280670846	0.327	0.209	0.00507464633438511	4	RGL2
CXCL1	2.4844277048215954e-7	0.27697154975583255	0.216	0.124	0.00531369397507242	4	CXCL1
TSKU	2.4928652120683397e-7	0.26433671672358006	0.251	0.147	0.00533174011557176	4	TSKU
TRIM311	2.5692714561934666e-7	0.2419835887734587	0.296	0.187	0.00549515779050658	4	TRIM31
CAMK2N1	2.680983882007206e-7	0.27369669672615876	0.324	0.224	0.00573408832683701	4	CAMK2N1
BTG1	2.772219256025297e-7	0.31219655258736184	0.367	0.26	0.0059292225447869	4	BTG1
MID1	2.9239500109149493e-7	0.27106703812120014	0.296	0.185	0.00625374428334489	4	MID1
SLC23A2	3.056896447588668e-7	0.29869080225645955	0.186	0.099	0.00653809012210264	4	SLC23A2
RAB11FIP1	3.113081271948541e-7	0.2817946651036509	0.578	0.457	0.00665825822444353	4	RAB11FIP1
NAB2	3.2564446558408633e-7	0.3016618976589099	0.126	0.056	0.00696488382991243	4	NAB2
CDC42EP2	3.422918761417227e-7	0.21798933493023853	0.126	0.056	0.00732093864691916	4	CDC42EP2
LAMC2	3.612681475013057e-7	0.11054203541250132	0.143	0.067	0.00772680313875792	4	LAMC2
PLK3	3.700585803757067e-7	0.2476315444151536	0.362	0.243	0.00791481291707561	4	PLK3
MORF4L2	3.936842776584639e-7	0.32064031525648345	0.515	0.409	0.00842011933055922	4	MORF4L2
IGFBP51	3.962122521226188e-7	0.08148835541077351	0.256	0.178	0.00847418764839857	4	IGFBP5
TIMP32	4.18960786512903e-7	0.26901019334070553	0.382	0.263	0.00896073330193796	4	TIMP3
ATG101	4.510555994894396e-7	0.29175758344510927	0.42	0.302	0.00964717716188013	4	ATG101
KLF4	4.704876384151103e-7	0.3092763691555504	0.332	0.215	0.01006278961042237	4	KLF4
KRT10	4.831915300208981e-7	0.25504785673336294	0.505	0.384	0.01033450044408696	4	KRT10
PKM	4.844431511147249e-7	0.15928914121098128	0.405	0.321	0.01036127011604173	4	PKM
TICAM1	4.86479385022405e-7	0.31985059398843374	0.224	0.131	0.01040482108685919	4	TICAM1
ID41	4.938295054133824e-7	0.24266429925969696	0.394	0.273	0.01056202546178142	4	ID4
ADM	4.974804952764486e-7	0.21154040664426743	0.44	0.317	0.01064011283297268	4	ADM
DUSP10	5.053792398983162e-7	0.30347496642569405	0.274	0.172	0.01080905118294518	4	DUSP10
RP11-44F21.51	5.066217482453954e-7	0.28352831115663407	0.45	0.323	0.01083562595147251	4	RP11-44F21.5
KIZ1	5.34518131924543e-7	0.20006563566438892	0.299	0.186	0.01143227380560212	4	KIZ
ZNF165	5.459998389312227e-7	0.2895924608891696	0.196	0.109	0.01167784455506099	4	ZNF165
NUDT4	5.614111528354662e-7	0.2573137278904694	0.402	0.275	0.01200746173684495	4	NUDT4
PLCD3	5.727414925199301e-7	0.24710552623878765	0.254	0.152	0.01224979504201626	4	PLCD3
CARS	5.942761007175584e-7	0.24658757277066756	0.246	0.147	0.01271037724214714	4	CARS
EIF3E1	5.973149883613318e-7	0.2152520145886692	0.48	0.379	0.01277537297107216	4	EIF3E
TSPAN14	6.645892477355001e-7	0.2651135434598488	0.415	0.293	0.01421423483056687	4	TSPAN14
CTSE1	7.090311313256929e-7	0.15805732426024435	0.304	0.221	0.01516475783679392	4	CTSE
ARPC2	7.304211871380272e-7	0.22152751472019017	0.508	0.388	0.01562224835050812	4	ARPC2
PLA2G2A	7.727742092749298e-7	0.1967725095390648	0.123	0.054	0.01652809478797219	4	PLA2G2A
CRCT1	7.730141991050918e-7	0.17845698923044312	0.173	0.09	0.0165332276904597	4	CRCT1
DST	7.922945319035829e-7	0.26996968436673974	0.407	0.29	0.01694559544835383	4	DST
MIR222HG	8.146987498966512e-7	0.2830054426802959	0.146	0.072	0.01742477686278957	4	MIR222HG
POLR1D1	8.670343455302784e-7	0.24041270801638617	0.492	0.37	0.01854413058220159	4	POLR1D
ELK3	8.69257018562795e-7	0.29944936532178923	0.156	0.08	0.01859166911302106	4	ELK3
ZFP36L2	9.4681126434747e-7	0.2696746531960187	0.425	0.301	0.02025039932186368	4	ZFP36L2
C1orf106	9.55782812346288e-7	0.2503737058232086	0.382	0.262	0.0204422827904624	4	C1orf106
PIGA	9.582275039855414e-7	0.2859993489826871	0.239	0.142	0.02049456985524276	4	PIGA
RP11-277P12.20	9.994477999567478e-7	0.24469069155934017	0.264	0.163	0.02137618954547492	4	RP11-277P12.20
KRTCAP31	1.035851779050522e-6	0.2596190272917117	0.48	0.364	0.02215479785033256	4	KRTCAP3
TCEAL81	1.0621423895784247e-6	0.30680933601578375	0.359	0.258	0.02271710142830334	4	TCEAL8
IRS1	1.089431129376798e-6	0.3064356308081125	0.279	0.178	0.02330075299511095	4	IRS1
TXNDC171	1.1202516483506403e-6	0.2391968572255465	0.41	0.309	0.02395994225492349	4	TXNDC17
FAM127A	1.1437518578471946e-6	0.2594558154710338	0.359	0.248	0.02446256473563579	4	FAM127A
NUDT14	1.1936314515277586e-6	0.26238349732211935	0.397	0.282	0.0255293894852757	4	NUDT14
PNRC1	1.2197028939333411e-6	0.14728878931844414	0.49	0.372	0.0260870054954463	4	PNRC1
RBMX	1.2279430131811793e-6	0.222585370885995	0.344	0.237	0.02626324516591906	4	RBMX
RND3	1.2378795726274717e-6	0.25502141319507643	0.52	0.416	0.02647576829935636	4	RND3
ANKLE2	1.277494818477649e-6	0.23691350399154631	0.314	0.204	0.02732305917759995	4	ANKLE2
AKR1C32	1.2796699723095898e-6	0.0994086178267744	0.389	0.278	0.02736958136775751	4	AKR1C3
SLPI1	1.2829949007209294e-6	0.09271825080041862	0.407	0.314	0.02744069493661924	4	SLPI
UPK3BL	1.2885704680755755e-6	0.2596615119210543	0.241	0.144	0.02755994517120041	4	UPK3BL
ALDH1L11	1.3310913256435852e-6	0.24974474871916524	0.291	0.188	0.028469381272865	4	ALDH1L1
NR4A2	1.454998959106967e-6	0.2842067960536157	0.314	0.201	0.0311195177373798	4	NR4A2
BCL3	1.5280953475348725e-6	0.3072770561283369	0.226	0.135	0.03268290329307585	4	BCL3
VMP11	1.6067045581653049e-6	0.28218773864424324	0.359	0.264	0.03436419709003954	4	VMP1
CLCA4	1.6650173686692745e-6	0.30817922098430933	0.216	0.129	0.03561139148109844	4	CLCA4
FABP51	1.7879406654773142e-6	0.1150575955994623	0.442	0.348	0.0382404749532288	4	FABP5
SHC1	1.8076178832575692e-6	0.2403131075327837	0.264	0.164	0.03866133128711289	4	SHC1
REXO2	1.850839916495757e-6	0.24311039573422685	0.503	0.388	0.03958576413401125	4	REXO2
LIMA1	1.9973046598979028e-6	0.2204033284971207	0.51	0.385	0.04271835206589634	4	LIMA1
TOMM20	2.097822048955664e-6	0.19266390153260357	0.422	0.32	0.04486821798306374	4	TOMM20
EFNA11	2.162784206364773e-6	0.26842086560236716	0.525	0.421	0.04625762860572977	4	EFNA1
VAPA	2.258188183496098e-6	0.27157246954705444	0.387	0.282	0.04829812886861454	4	VAPA
AIF1	0	1.7791888305193004	0.678	0.006	0	5	AIF1
TYROBP	7.526661201063278e-292	1.976880043879808	0.784	0.023	1.609802297683414e-292	5	TYROBP
FCER1G	2.868454412616161e-287	1.7583180423751943	0.684	0.012	6.135050297703445e-283	5	FCER1G
C1QB	8.126633569590201e-287	1.6018219361913737	0.557	0.003	1.7381243878639524e-282	5	C1QB
MS4A6A	3.317169362487243e-286	1.6278352663095048	0.665	0.021	7.094761832487716e-282	5	MS4A6A
LST1	4.2113007706056533e-278	1.51915236454567	0.692	0.031	9.007130088171372e-274	5	LST1
C1QC	2.9732505029161207e-274	1.60843749431064	0.554	0.002	6.359188175637e-270	5	C1QC
C1QA	2.5044951661251056e-273	1.6280386835302922	0.597	0.007	5.3566142613083774e-269	5	C1QA
HLA-DQA1	1.0824575130194067e-249	1.5031918630648349	0.611	0.02	2.315160128845908e-245	5	HLA-DQA1
SPI1	9.873344968746706e-246	1.4833950155471358	0.538	0.008	2.1117110219155456e-241	5	SPI1
ALOX5AP	8.893314651995817e-239	1.4600176150694528	0.619	0.021	1.9021021377688654e-234	5	ALOX5AP
FCGR2A	1.0416648201117983e-230	1.5206027186685822	0.519	0.01	2.2279127172551138e-226	5	FCGR2A
IGSF6	1.8935129526409502e-225	1.319493313813099	0.508	0.01	4.0498455031084635e-221	5	IGSF6
C1orf162	1.072042674589084e-220	1.464480142664028	0.505	0.011	2.292884872411133e-216	5	C1orf162
CD14	4.5059964646842e-217	1.2362966170619318	0.5	0.012	9.637425238666565e-213	5	CD14
RNASE6	9.936543469424922e-217	1.4814654262640103	0.522	0.016	2.1252279172406022e-212	5	RNASE6
LY86	1.4489013449649099e-213	1.5589257394698306	0.484	0.009	3.09891019661095e-209	5	LY86
TREM2	4.499830694954232e-213	1.3173234198461634	0.454	0.004	9.62423789036811e-209	5	TREM2
ITGB2	7.309981057075653e-211	1.5138894260507194	0.538	0.023	1.563458748487341e-206	5	ITGB2
MS4A7	8.499174177963732e-204	1.4599915919935262	0.557	0.031	1.817803373182883e-199	5	MS4A7
VIM	2.870560153684259e-203	1.17268137958597	0.578	0.033	6.139554056699893e-199	5	VIM
HLA-DMB	1.9092369499274935e-200	1.6269065234377145	0.597	0.047	4.0834759885049237e-196	5	HLA-DMB
LYZ	3.1678581105086415e-199	0.9769050366349532	0.665	0.07	6.775414926755884e-195	5	LYZ
MNDA	1.2077305313302636e-197	1.3426108766780742	0.449	0.008	2.5830940604091683e-193	5	MNDA
HLA-DPB1	1.4886260300200543e-192	1.6720516215680044	0.708	0.026	3.183873353006892e-188	5	HLA-DPB1
RGS1	8.747892517223464e-191	1.3641703579268372	0.592	0.04	1.8709992515837543e-186	5	RGS1
CSF1R	8.73050815845301e-189	1.380509369100391	0.405	0.004	1.8672810849299297e-184	5	CSF1R
HLA-DQB1	1.1005657972215974e-188	1.5433343792966392	0.632	0.032	2.3538901270975526e-184	5	HLA-DQB1
HLA-DPA1	4.3084238714268783e-187	1.7681826799010931	0.681	0.022	9.214856976207807e-183	5	HLA-DPA1
PLEK	5.2392951044335284e-182	1.1159300484279042	0.419	0.008	1.120580436936243e-177	5	PLEK
GPR183	2.3945355555048442e-181	1.209347049243497	0.535	0.039	5.121432646113762e-177	5	GPR183
OLR1	4.973691470151848e-171	1.1330554781214612	0.395	0.008	1.0637731316360774e-166	5	OLR1
MS4A4A	2.436471946282486e-166	1.219597722304875	0.373	0.006	5.211126198708983e-162	5	MS4A4A
LAPTM5	7.705177934741952e-166	1.620255924385777	0.735	0.145	1.6479834566826087e-161	5	LAPTM5
HLA-DRA	2.789859685376856e-165	1.7500694433176345	0.705	0.035	5.966951895084018e-161	5	HLA-DRA
CD86	1.800814548174514e-162	1.316199980868629	0.386	0.009	3.8515821556356496e-158	5	CD86
FCGR3A	1.1973929270815006e-160	1.2055422013774524	0.378	0.009	2.5609839924419136e-156	5	FCGR3A
LILRB4	8.873406577103828e-156	1.239511980282326	0.33	0.002	1.897844198710967e-151	5	LILRB4
CYBB	4.551451205981424e-155	1.2918848087431227	0.397	0.015	9.734643839353071e-151	5	CYBB
TNFSF13B	8.601622022753525e-154	1.2964543459994278	0.397	0.015	1.8397149182265243e-149	5	TNFSF13B
TMEM176B	1.2253339757969868e-153	1.2163753549406011	0.441	0.026	2.620744307434596e-149	5	TMEM176B
FAM26F	2.0188258371249637e-153	1.1979588821551157	0.468	0.033	4.317864700442874e-149	5	FAM26F
RGS10	8.967915571677848e-152	1.5582319480181457	0.641	0.106	1.9180577824704587e-147	5	RGS10
FGL2	6.168545676611064e-151	1.226320655444039	0.395	0.016	1.3193285493135747e-146	5	FGL2
HLA-DRB1	4.2967619603085213e-147	1.64953132632869	0.711	0.077	9.189914480707866e-143	5	HLA-DRB1
VSIG4	5.091584908785705e-145	1.1099395786352353	0.305	0.001	1.088988180291087e-140	5	VSIG4
HCK	1.176691487169571e-142	1.156567554611752	0.319	0.004	2.516707752758278e-138	5	HCK
CCL3L3	1.2646902948119884e-142	0.6835683320982182	0.384	0.008	2.70491960254388e-138	5	CCL3L3
GPR34	1.0010285650024712e-141	1.200416064935977	0.338	0.008	2.1409998948272853e-137	5	GPR34
SRGN	2.4977667364308917e-140	1.5301142215234975	0.681	0.11	5.342223495878392e-136	5	SRGN
ADAP2	4.537512439553239e-140	1.2789707021640917	0.335	0.008	9.704831605716468e-136	5	ADAP2
CCL3	9.094317807650012e-140	0.9838882069098625	0.368	0.003	1.9450926927001844e-135	5	CCL3
LY96	9.949076649509976e-140	1.368252998906557	0.468	0.041	2.1279085137971938e-135	5	LY96
TGFBI	2.084444798246096e-137	0.9682196176759756	0.481	0.048	4.4582105344887516e-133	5	TGFBI
EMP3	7.8702620277025e-137	1.1296301612287505	0.541	0.069	1.6832916424850106e-132	5	EMP3
CORO1A	1.795488138526502e-136	1.206032114076158	0.586	0.086	3.840190030680482e-132	5	CORO1A
CLEC7A	1.781911233237278e-133	1.240329188551941	0.414	0.028	3.81115174564789e-129	5	CLEC7A
BCL2A1	1.3201969543521466e-132	0.9044997451319386	0.368	0.018	2.823637245968371e-128	5	BCL2A1
PLD4	3.871686859970164e-132	1.1969755813847969	0.295	0.004	8.280763856104189e-128	5	PLD4
CCL4L2	7.438109599226524e-132	0.7399446421428048	0.343	0.009	1.5908628810825691e-127	5	CCL4L2
LAT2	1.115857682124263e-131	1.194829264364452	0.305	0.006	2.3865964105273743e-127	5	LAT2
CD53	3.709288733029322e-129	1.1969120313414592	0.435	0.037	7.933426742203113e-125	5	CD53
RGS2	1.5915183046301424e-128	1.1691360173085474	0.522	0.072	3.4039393499429487e-124	5	RGS2
C3AR1	1.0067249252506392e-125	1.153211580588629	0.27	0.002	2.1531832701260667e-121	5	C3AR1
OGFRL1	1.934767747224597e-125	1.174013066268491	0.349	0.017	4.138081257763967e-121	5	OGFRL1
HLA-DRB5	6.599480978379058e-124	1.4213880375116	0.573	0.097	1.4114969916557126e-119	5	HLA-DRB5
A2M	9.50558434974912e-124	1.051253511128	0.3	0.008	2.0330543807243414e-119	5	A2M
ABI3	2.8137513485866443e-123	1.1622539930765745	0.349	0.018	6.018051384357113e-119	5	ABI3
CD83	4.835382535535154e-123	1.3215594782660638	0.459	0.054	1.0341916167002586e-118	5	CD83
HLA-DMA	6.612911821114083e-123	1.6345128158726314	0.638	0.087	1.4143695802998798e-118	5	HLA-DMA
SLC7A7	9.894807012027903e-120	1.148755529951425	0.284	0.006	2.1163013237325284e-115	5	SLC7A7
EVI2B	1.1978298824448814e-118	1.164230319603594	0.368	0.025	2.561918552573113e-114	5	EVI2B
OLFML3	1.4586073428331643e-118	0.969948925485612	0.27	0.004	3.119669384851572e-114	5	OLFML3
MEF2C	2.902159724163786e-118	1.2610747518896954	0.405	0.036	6.207139218041506e-114	5	MEF2C
CD37	6.173643419615538e-118	1.269984724263361	0.454	0.052	1.3204188545873715e-113	5	CD37
C5AR1	4.4699140513389796e-117	1.129709967936404	0.27	0.005	9.560252173003811e-113	5	C5AR1
FCGR2B	2.487026068762739e-116	1.0391003908496184	0.251	0.002	5.319251355869748e-112	5	FCGR2B
MSR1	6.659229962238908e-115	1.174840100218004	0.332	0.018	1.4242761043236578e-110	5	MSR1
HAVCR2	6.8771676975465405e-115	1.0642107912269414	0.295	0.01	1.470888627151254e-110	5	HAVCR2
TMEM176A	1.0166643114392044e-113	0.9270148328801748	0.324	0.017	2.1744416293061696e-109	5	TMEM176A
FCGR1A	1.7921565360961775e-112	0.990389699328039	0.241	0.001	3.833064399402505e-108	5	FCGR1A
HCLS1	2.004834008778722e-112	1.2389852563808743	0.443	0.051	4.28793897797593e-108	5	HCLS1
CPVL	1.6559297176396475e-111	0.9996937453760188	0.316	0.016	3.541702480087678e-107	5	CPVL
SPP1	2.31378318715603e-111	0.7032164056465356	0.297	0.005	4.948719480689318e-107	5	SPP1
CD74	4.297231443052062e-111	1.8217015421420928	0.703	0.063	9.190918610399752e-107	5	CD74
RASSF4	1.5707867711237112e-110	1.0712124063304775	0.316	0.016	3.359598746079392e-106	5	RASSF4
CLEC4A	3.917118727304041e-109	1.1596832605445635	0.246	0.003	8.377933533957884e-105	5	CLEC4A
SAMSN1	2.3165160206060112e-107	1.0911787689215786	0.386	0.037	4.954564464872136e-103	5	SAMSN1
C1orf54	3.360135504578756e-107	0.990876621619803	0.322	0.02	7.186657817193042e-103	5	C1orf54
IRF8	2.8427914791000213e-106	1.0160475336992354	0.257	0.006	6.080162415499126e-102	5	IRF8
CCL4	3.8807173445630786e-106	0.8774156489138817	0.349	0.029	8.300078256551512e-102	5	CCL4
LGALS1	5.732860241204919e-106	1.0250662059468123	0.643	0.144	1.2261441483889084e-101	5	LGALS1
PHACTR1	7.201566802708703e-106	0.8645218077696724	0.273	0.009	1.5402711077633378e-101	5	PHACTR1
NCF2	7.93215297919795e-105	1.0691891692271331	0.254	0.006	1.696528879190858e-100	5	NCF2
CD300A	2.7655833805184292e-104	0.9940166484265848	0.265	0.008	5.915029734252816e-100	5	CD300A
IFI30	4.2995743642513615e-102	1.0237074296586486	0.292	0.015	9.195929650260811e-98	5	IFI30
FYB	5.902124360338006e-102	1.1054731244712122	0.392	0.042	1.2623463581890926e-97	5	FYB
GLIPR1	3.5473542060029924e-101	1.2082949091878608	0.459	0.068	7.5870811757992e-97	5	GLIPR1
HLA-DQA2	6.897793257052763e-100	0.7025484189006134	0.23	0.004	1.4753000218184451e-95	5	HLA-DQA2
SLCO2B1	9.337903000685174e-100	1.058747074437267	0.23	0.004	1.997190693786545e-95	5	SLCO2B1
TM6SF1	1.4162907553655556e-99	1.021601335137318	0.208	0	3.02916266757585e-95	5	TM6SF1
SAMHD1	4.195057460635496e-99	1.1474349425700665	0.332	0.027	8.972388896807198e-95	5	SAMHD1
AXL	1.731127349234228e-98	1.117414467800202	0.405	0.051	3.7025351745421664e-94	5	AXL
LCP2	1.3453565266988008e-97	1.1393346732627292	0.292	0.017	2.8774485393033954e-93	5	LCP2
S100B	8.20496128277039e-97	0.7293007693523668	0.3	0.02	1.754877119158931e-92	5	S100B
CXCR4	8.72110838411341e-96	0.990189703415152	0.478	0.082	1.865270661194176e-91	5	CXCR4
LAIR1	7.365773097082521e-95	1.0567778619393702	0.297	0.02	1.5753915500040094e-90	5	LAIR1
PILRA	9.884315060713195e-95	1.0358250603972663	0.211	0.002	2.114057305185338e-90	5	PILRA
FCER1A	1.3592329904624387e-94	0.7877003005656467	0.227	0.005	2.9071275200010643e-90	5	FCER1A
AP1S2	1.6227794554031688e-93	1.2568353828669814	0.462	0.08	3.470800699216298e-89	5	AP1S2
PTPRC	2.017414346445965e-93	1.1283128837410112	0.643	0.174	4.314845804178629e-89	5	PTPRC
RNF130	4.32078822967427e-93	1.2340253910582388	0.468	0.083	9.241301865627328e-89	5	RNF130
CSF2RA	6.60305415820104e-93	0.9879596076092736	0.308	0.024	1.4122612233560387e-88	5	CSF2RA
YWHAH	8.188469844915032e-93	1.3001038030118102	0.568	0.095	1.7513499304304275e-88	5	YWHAH
IL1B	1.386157392524659e-92	0.936233854876872	0.449	0.078	2.9647134311317406e-88	5	IL1B
TYMP	5.095056567146074e-92	1.338753461206296	0.586	0.146	1.0897306985812021e-87	5	TYMP
PDE4B	4.853138283822711e-90	1.037838152368482	0.241	0.009	1.0379892161440013e-85	5	PDE4B
OSM	1.1133722401207085e-89	0.8642041297199832	0.197	0.002	2.3812805471701713e-85	5	OSM
FPR1	3.223655185652115e-89	1.003077414540715	0.203	0.003	6.894753711072744e-85	5	FPR1
CD68	4.5461687036639784e-89	1.4477073098347244	0.641	0.218	9.723345623396515e-85	5	CD68
ARRB2	6.988231563791753e-88	1.179830840725096	0.368	0.047	1.4946429668637805e-83	5	ARRB2
APOE	2.462451841626239e-87	0.989083415620701	0.416	0.02	5.2666919988702006e-83	5	APOE
CLEC10A	3.429673909198054e-87	0.7294017607112835	0.189	0.001	7.335386556992797e-83	5	CLEC10A
MARCH1	1.2108567318938863e-84	1.0274205204581053	0.23	0.009	2.5897803781746447e-80	5	MARCH1
PMP22	5.336277077260184e-84	0.9682454912314604	0.251	0.015	1.1413229412844082e-79	5	PMP22
SERPINB9	5.7178659339408795e-84	1.0405051804046677	0.324	0.034	1.222937165951275e-79	5	SERPINB9
EVI2A	1.1902562820705482e-83	0.9469389984465036	0.273	0.02	2.5457201360924886e-79	5	EVI2A
ENTPD1	1.860827814046681e-83	0.8435386744080469	0.295	0.025	3.979938528683041e-79	5	ENTPD1
ZEB2	2.8163442716421418e-83	1.0494893036043966	0.284	0.023	6.023597128188213e-79	5	ZEB2
HLA-DQB2	5.2342733376383146e-83	0.6958004232604729	0.205	0.006	1.1195063814540827e-78	5	HLA-DQB2
NLRP3	1.0929283041253343e-82	0.9162326180104382	0.189	0.003	2.337555056863265e-78	5	NLRP3
SLC8A1	2.2541440514479725e-82	1.0066303113225832	0.2	0.005	4.821163297236924e-78	5	SLC8A1
PARVG	3.079576900259156e-82	1.0231666432833642	0.227	0.01	6.586599074274283e-78	5	PARVG
MPEG1	4.3914648083461334e-82	0.9785427907024412	0.176	0.001	9.392464932090713e-78	5	MPEG1
P2RY13	4.8477265187351926e-82	0.7782279564347524	0.176	0.001	1.0368317478270833e-77	5	P2RY13
ICAM1	1.6022664209145484e-81	0.8064899935633808	0.316	0.033	3.4269274210520362e-77	5	ICAM1
WAS	1.0979736100308316e-80	1.00917342540626	0.251	0.016	2.3483459571339422e-76	5	WAS
THEMIS2	1.4089561427373471e-80	1.0278200369639694	0.254	0.017	3.013475398086638e-76	5	THEMIS2
CD163	2.8038676822033694e-80	0.912095859997555	0.178	0.002	5.996912198696567e-76	5	CD163
HPGDS	8.87938928567994e-80	0.6515128688592208	0.189	0.004	1.8991237804212254e-75	5	HPGDS
SIRPA	9.083920379393414e-80	0.978216439252398	0.232	0.012	1.942868890744663e-75	5	SIRPA
SDS	1.1234723064153544e-79	0.6358796842003092	0.168	0	2.4028825689611597e-75	5	SDS
SERPINF1	1.8536814043659564e-79	0.8601849851735145	0.316	0.036	3.964653787657907e-75	5	SERPINF1
CX3CR1	3.7084682569853597e-78	0.8531427819745069	0.168	0.001	7.931671908040286e-74	5	CX3CR1
TMIGD3	6.207121005735835e-78	0.8780852864981936	0.17	0.001	1.3275790407067803e-73	5	TMIGD3
CELF2	2.5425845694395646e-76	1.0238644524421705	0.303	0.033	5.438079877117341e-72	5	CELF2
CAMK1	1.9966226291625207e-74	0.9710078663375488	0.27	0.025	4.2703764792527994e-70	5	CAMK1
COTL1	5.46750192271585e-74	1.2079519160506518	0.549	0.133	1.1693893112304662e-69	5	COTL1
KCNMB1	1.5381312422734343e-73	0.9008038683002751	0.17	0.003	3.2897551009744216e-69	5	KCNMB1
IL10	3.440485030439583e-73	0.6246122048899595	0.154	0	7.358509383104181e-69	5	IL10
C15orf48	9.182646944642417e-73	0.8934910902651221	0.454	0.107	1.96398452852012e-68	5	C15orf48
CLEC5A	1.5743115333345606e-72	0.8509212841310876	0.162	0.002	3.3671375074959576e-68	5	CLEC5A
GPR84	1.5511881828015534e-71	0.7393843284893962	0.154	0.001	3.317681285375962e-67	5	GPR84
ADORA3	3.3353435679533995e-71	0.8821094366564322	0.159	0.002	7.13363282313873e-67	5	ADORA3
SUSD3	9.224397755697776e-71	0.7446940938485637	0.197	0.009	1.9729141919886404e-66	5	SUSD3
DAB2	1.9565598394436923e-70	0.8514023020784416	0.346	0.054	4.18469018460217e-66	5	DAB2
GSN	2.4936201375506184e-70	1.106407573484521	0.63	0.241	5.333354750193262e-66	5	GSN
CD1E	5.881562563386407e-70	0.7193812719083199	0.176	0.005	1.2579486010570848e-65	5	CD1E
F13A1	6.980859856956869e-70	0.7899487540219696	0.157	0.002	1.4930663062059354e-65	5	F13A1
CD33	7.453711905184044e-70	0.9112753786058112	0.157	0.002	1.5941999022807634e-65	5	CD33
SLC2A3	2.3710705902126107e-69	0.8650320771588065	0.249	0.022	5.071245778346732e-65	5	SLC2A3
JAML	2.422823197989663e-68	0.8164695732966167	0.249	0.023	5.181934255860292e-64	5	JAML
MPP1	3.010932045513506e-68	0.901093235146299	0.17	0.005	6.439781458944286e-64	5	MPP1
SELPLG	4.3833319792305676e-68	0.939554549864296	0.203	0.011	9.37507043717834e-64	5	SELPLG
TIMP2	4.601286154700134e-68	0.7787521419857238	0.241	0.021	9.841230827672649e-64	5	TIMP2
LCP1	4.875578371809233e-68	1.0021391826829846	0.392	0.077	1.0427887021625589e-63	5	LCP1
GIMAP4	8.843687633212766e-68	0.8115389094686777	0.23	0.018	1.8914879109915464e-63	5	GIMAP4
ST3GAL6	1.1544391877909415e-67	0.9161660670267296	0.146	0.001	2.4691145348472663e-63	5	ST3GAL6
TNFSF12	1.3619436492996487e-67	0.8660361620021	0.273	0.031	2.912925077122089e-63	5	TNFSF12
ANXA5	1.6232199897417768e-67	1.1712335997397123	0.584	0.209	3.4717429140597123e-63	5	ANXA5
MRC1	4.289774654205528e-67	0.8179318915324247	0.157	0.003	9.174970030414784e-63	5	MRC1
PKIB	4.74305014380604e-67	0.9696456793007128	0.305	0.043	1.0144435647572358e-62	5	PKIB
DOK2	4.8848575087706735e-67	0.8951997007004935	0.222	0.016	1.0447733239758715e-62	5	DOK2
KCTD12	5.377583586108665e-67	0.9614565988107114	0.37	0.067	1.1501575773969211e-62	5	KCTD12
SH2B3	8.652410573111651e-67	0.9242253734567552	0.189	0.009	1.8505775733771197e-62	5	SH2B3
CD4	1.32101980397974e-66	0.9400937807229648	0.268	0.03	2.8253971567518675e-62	5	CD4
APOC1	1.622866449881511e-66	0.9424032578736138	0.511	0.094	3.470986763006576e-62	5	APOC1
STAB1	3.7060518487196466e-66	0.896462579631133	0.176	0.007	7.926503694041579e-62	5	STAB1
HCST	6.926802860131284e-66	0.9074327353482472	0.397	0.081	1.4815045957248788e-61	5	HCST
FOLR2	8.189965582215623e-66	0.6874512893792902	0.162	0.004	1.751669838724277e-61	5	FOLR2
MAFB	1.600337502338706e-65	0.9909229562892548	0.516	0.15	3.4228018500020236e-61	5	MAFB
CXorf21	2.3450171652405865e-63	0.6435930195413726	0.143	0.002	5.0155227130165645e-59	5	CXorf21
GAL3ST4	7.550864021518447e-63	0.8310227719391093	0.176	0.008	1.614978796922365e-58	5	GAL3ST4
RHOG	1.2363829870408182e-62	1.165004824327043	0.527	0.174	2.6443759326829015e-58	5	RHOG
CD1C	3.0988521088774925e-62	0.5072875486647532	0.138	0.001	6.627824890467181e-58	5	CD1C
CCL2	4.678266596648678e-62	0.4443705430375696	0.186	0.011	1.0005876596912192e-57	5	CCL2
VMO1	7.124130258255512e-62	0.5764110595323519	0.157	0.005	1.523708979635689e-57	5	VMO1
GAPT	7.407562319803675e-62	0.9047803081452472	0.146	0.003	1.58432942895961e-57	5	GAPT
SCIMP	1.954025473010641e-61	0.8540874804091751	0.13	0	4.179269681675158e-57	5	SCIMP
MSN	2.5582388188614607e-61	0.9337953686441768	0.365	0.072	5.471561185780894e-57	5	MSN
DOCK4	3.849781240132915e-61	0.8538531200306907	0.132	0.001	8.233912116396279e-57	5	DOCK4
PPT1	8.300551835535793e-61	1.2145391924794022	0.551	0.2	1.7753220265843953e-56	5	PPT1
TNFAIP8L2	1.5180908533538763e-60	0.8825803636866948	0.146	0.003	3.2468927171532705e-56	5	TNFAIP8L2
DPYSL2	1.5782602711575108e-60	0.96191025054343	0.278	0.039	3.375583067951684e-56	5	DPYSL2
CTSB	1.8318487448685386e-59	1.1368468254654818	0.595	0.198	3.91795809552483e-55	5	CTSB
FPR3	3.3658088746346834e-59	0.8020780591441512	0.143	0.003	7.198792021068661e-55	5	FPR3
BTK	3.578398765474916e-59	0.8764191042823397	0.146	0.004	7.653479279597749e-55	5	BTK
RAB31	4.035094796440154e-59	1.01430813414945	0.43	0.113	8.630260750626204e-55	5	RAB31
GNB4	7.000916003669014e-59	0.8432213262426006	0.192	0.014	1.497355914864729e-54	5	GNB4
LRRC25	7.75432524256628e-59	0.7909827781109612	0.124	0	1.658495082880076e-54	5	LRRC25
AOAH	1.453201945231232e-58	0.7648516545299627	0.127	0.001	3.1081083204605587e-54	5	AOAH
APBB1IP	3.622592789559267e-58	0.8405213384294677	0.186	0.013	7.748001458309362e-54	5	APBB1IP
GPX1	5.953843308956459e-58	1.107688618082075	0.657	0.254	1.273408006919607e-53	5	GPX1
NCKAP1L	6.231677087889191e-58	0.846318524710283	0.192	0.014	1.3328310955577399e-53	5	NCKAP1L
MYO1F	7.133018726455575e-58	0.8500614864787268	0.222	0.022	1.5256100452143184e-53	5	MYO1F
LSP1	2.279226083309045e-57	0.9603662843125732	0.451	0.13	4.874808746981386e-53	5	LSP1
GPR65	5.989250309909609e-57	0.6443408206527429	0.235	0.027	1.280980856283467e-52	5	GPR65
FCGBP	6.216071159682265e-56	0.8571830395512537	0.211	0.021	1.3294932996328428e-51	5	FCGBP
ITGAX	9.54804486908084e-56	0.7501773035391383	0.124	0.001	2.0421358365990105e-51	5	ITGAX
CD93	1.6199579742756296e-55	0.8205096933698162	0.143	0.005	3.4647661153807165e-51	5	CD93
CD84	4.356907328265416e-55	0.8526753318950757	0.168	0.01	9.318553393694073e-51	5	CD84
PARVB	8.733387676921636e-55	0.8534431462085458	0.192	0.016	1.8678969563399992e-50	5	PARVB
MMP9	1.6398709780493358e-54	0.2918951246070629	0.122	0.001	3.50735604785192e-50	5	MMP9
GYPC	3.6473837189426356e-54	0.8500537268488688	0.257	0.037	7.80102429807451e-50	5	GYPC
VASH1	3.953141635027685e-54	0.7523985530449243	0.127	0.002	8.454979328997213e-50	5	VASH1
SLC16A10	4.1132560723340754e-54	0.7640382574552684	0.132	0.003	8.797432087508121e-50	5	SLC16A10
SLA	4.587415834309501e-54	0.8037696440501026	0.208	0.021	9.81156498642116e-50	5	SLA
SERPINA1	7.906455048317868e-54	0.6668671256595264	0.446	0.122	1.6910326057342256e-49	5	SERPINA1
FCGRT	1.9029170417242255e-53	1.171241783076676	0.651	0.333	4.069958968839774e-49	5	FCGRT
CTSS	1.9892521851312003e-53	1.141322804691315	0.641	0.31	4.2546125735586114e-49	5	CTSS
GRASP	7.980338431234346e-53	0.7581788484403471	0.13	0.003	1.7068347836724018e-48	5	GRASP
ENPP2	5.73634664071657e-52	0.5607585107121198	0.114	0.001	1.22688981951646e-47	5	ENPP2
NPC2	6.52249102039227e-52	1.33633547449918	0.665	0.292	1.3950303794414988e-47	5	NPC2
RB1	2.4998225252552228e-51	1.0305616191138407	0.411	0.117	5.346620417015871e-47	5	RB1
ACTB	6.382545957396075e-51	1.075744842735718	0.608	0.245	1.3650989293678726e-46	5	ACTB
CTSZ	1.3852440463443936e-50	1.0246635328726048	0.538	0.212	2.962759966321389e-46	5	CTSZ
RP11-1143G9.4	1.967234034779776e-50	0.6936487047964479	0.214	0.026	4.207520153586985e-46	5	RP11-1143G9.4
LINC01094	2.0019448476105093e-50	0.7775425602548641	0.116	0.002	4.281759640069357e-46	5	LINC01094
CST3	3.721504483106832e-50	0.931707062552263	0.638	0.223	7.959553788468892e-46	5	CST3
PTGS1	8.46961631804159e-50	0.6801677883454043	0.181	0.016	1.8114815381027353e-45	5	PTGS1
NCF1	1.2042184932901689e-49	0.5545253784445067	0.232	0.032	2.5755825134490133e-45	5	NCF1
ELMO1	3.521207467165017e-49	0.8148716707631671	0.146	0.008	7.531158530772537e-45	5	ELMO1
CD48	4.4457314100221035e-49	0.7131348094047663	0.232	0.032	9.508530339755276e-45	5	CD48
TNFRSF1B	8.829869309511964e-49	0.8318949804057144	0.214	0.027	1.888532447918419e-44	5	TNFRSF1B
PTAFR	1.2047084142162812e-48	0.7625123757028437	0.184	0.018	2.5766303563257817e-44	5	PTAFR
SLC1A3	1.4240338259350528e-48	0.7711335469933557	0.157	0.011	3.045723546909891e-44	5	SLC1A3
RP6-91H8.3	1.7545263639258214e-48	0.668289963336933	0.103	0	3.752580987164547e-44	5	RP6-91H8.3
P2RY6	2.4077116639000745e-48	0.7111783541628756	0.135	0.006	5.149613706749477e-44	5	P2RY6
TMEM255B	8.25048918707236e-48	0.757971041522331	0.124	0.004	1.7646146273310363e-43	5	TMEM255B
STX11	1.0509287735713321e-47	0.9068503643687053	0.259	0.046	2.247726460914365e-43	5	STX11
FERMT3	1.9218727486695594e-47	0.8275072527582399	0.232	0.035	4.110501434854453e-43	5	FERMT3
HLA-DOA	2.196367186582958e-47	0.7322578908472636	0.146	0.009	4.697590138663629e-43	5	HLA-DOA
C3	4.458385394762378e-47	0.9301970896584126	0.33	0.08	9.535594682317772e-43	5	C3
CD302	5.652942031253111e-47	0.8511761589292797	0.205	0.026	1.2090512416444156e-42	5	CD302
ENG	1.0905998525465205e-46	0.7606625214793763	0.216	0.03	2.3325749646264973e-42	5	ENG
IGF1	2.0080554626618313e-46	0.7185901852401377	0.114	0.003	4.294829023541123e-42	5	IGF1
SIGLEC10	2.0356497691122564e-46	0.7347461187870082	0.114	0.003	4.353847726177293e-42	5	SIGLEC10
CACNA2D4	2.15277687809848e-46	0.7257973829162132	0.116	0.003	4.604359186877028e-42	5	CACNA2D4
IL10RA	2.180513749548449e-46	0.793232071404803	0.165	0.014	4.663682807534222e-42	5	IL10RA
FUOM	3.5737444090150855e-46	0.786574490184203	0.243	0.04	7.643524542001464e-42	5	FUOM
TBXAS1	9.323813151117004e-46	0.8935754734716341	0.27	0.052	1.994177156760904e-41	5	TBXAS1
ARL4C	1.2898362280615286e-45	0.8393978179823793	0.362	0.099	2.758701724577997e-41	5	ARL4C
RASGEF1B	4.876099087175536e-45	0.7074687727630311	0.224	0.034	1.0429000727651035e-40	5	RASGEF1B
CSF3R	5.4563018686792544e-45	0.7911780448919249	0.149	0.011	1.166993843673119e-40	5	CSF3R
CAPG	6.756719689318802e-45	1.0549999421906795	0.654	0.312	1.445127207151505e-40	5	CAPG
NCF4	2.244817258803866e-44	0.8006579096046478	0.278	0.056	4.801215153129708e-40	5	NCF4
PLA2G7	2.9974446653792244e-44	0.5302145556525323	0.132	0.008	6.410934650313085e-40	5	PLA2G7
PIK3AP1	4.136631077690702e-44	0.6741581198434046	0.1	0.001	8.847426548964873e-40	5	PIK3AP1
GNGT2	4.606748483347945e-44	0.5980928103801468	0.116	0.004	9.852913656184585e-40	5	GNGT2
WIPF1	5.503290991547993e-44	0.7919809817475899	0.254	0.047	1.1770438772722848e-39	5	WIPF1
SAT1	5.765537234036748e-44	0.7409735599063861	0.589	0.238	1.2331331036157796e-39	5	SAT1
RGS18	5.849030671415417e-44	0.7162031877562566	0.105	0.002	1.2509906800023296e-39	5	RGS18
NRP2	1.0383639807674926e-43	0.6363282918671336	0.146	0.011	2.2208528820655137e-39	5	NRP2
SLC31A2	1.0581956666289223e-43	0.8380835402843301	0.222	0.035	2.2632688917859387e-39	5	SLC31A2
LGALS2	4.566011693137567e-43	0.5659466324012591	0.116	0.005	9.765785809282631e-39	5	LGALS2
LINC01272	9.0654709573424e-43	0.6407471310969496	0.1	0.002	1.9389229283563928e-38	5	LINC01272
B2M	1.1911043746245988e-42	0.9076788318943936	0.627	0.3	2.547534036447092e-38	5	B2M
PLXDC2	1.403009497619586e-42	0.809196987565761	0.292	0.065	3.00075671350877e-38	5	PLXDC2
ARPC1B	2.094598555611179e-42	0.9424258779855476	0.632	0.324	4.47992739074119e-38	5	ARPC1B
IQGAP2	2.0947575806240536e-42	0.7537663584590221	0.124	0.007	4.480267513438726e-38	5	IQGAP2
HTRA1	2.626606811928567e-42	0.8093361619967137	0.254	0.051	5.617786649352819e-38	5	HTRA1
STAC3	3.000541491323706e-42	0.6779084004517896	0.122	0.006	6.417558141643144e-38	5	STAC3
CHST11	3.0723641963513965e-42	0.6919294850359714	0.146	0.012	6.571172543156369e-38	5	CHST11
BIN2	5.439396245819084e-42	0.7637105777489998	0.168	0.018	1.163378069055786e-37	5	BIN2
TAGAP	5.689213865686917e-42	0.6786754075620476	0.159	0.016	1.216809061593118e-37	5	TAGAP
RP5-1171I10.5	8.967791585794235e-42	0.6617616311357816	0.154	0.014	1.9180312643696714e-37	5	RP5-1171I10.5
SNX10	9.76896041482185e-42	0.8141786109275827	0.295	0.069	2.089385253522098e-37	5	SNX10
ARHGAP15	2.353224428583992e-41	0.6526311749562594	0.165	0.017	5.033076407855442e-37	5	ARHGAP15
EPSTI1	3.5012980230874335e-41	0.895342487162068	0.322	0.086	7.488576211779405e-37	5	EPSTI1
DOCK2	4.864531500334022e-41	0.6968210308522265	0.119	0.006	1.0404259972914404e-36	5	DOCK2
GRN	1.010774718234462e-40	1.0892852436141085	0.562	0.214	2.161844967359867e-36	5	GRN
ST8SIA4	1.5047489758558883e-40	0.6810580469677677	0.124	0.008	3.218357109560574e-36	5	ST8SIA4
BCAT1	2.621693869272101e-40	0.7128150808959145	0.122	0.007	5.6072788475991704e-36	5	BCAT1
RENBP	2.8823054895595235e-40	0.7774197396905008	0.151	0.015	6.164674981069909e-36	5	RENBP
TRPV2	5.179601294969044e-40	0.6568928904536668	0.119	0.007	1.1078131249679792e-35	5	TRPV2
SH3KBP1	5.551596690714426e-40	0.8166000241004561	0.311	0.08	1.1873755002100012e-35	5	SH3KBP1
ARHGAP9	1.0037201808222671e-39	0.6956579602825925	0.154	0.016	2.1467567227426653e-35	5	ARHGAP9
FMNL1	2.0245142333748822e-39	0.7534456775786184	0.173	0.022	4.3300310423421975e-35	5	FMNL1
CYBA	2.3127853670138912e-39	0.9573114329890964	0.589	0.269	4.946585342969311e-35	5	CYBA
PLXNC1	4.6725388614145354e-39	0.7011907584669949	0.119	0.007	9.99362611679341e-35	5	PLXNC1
UBE2E2	5.1095012199542335e-39	0.6312459904147845	0.241	0.046	1.0928201209238116e-34	5	UBE2E2
SLC25A19	7.076604029699195e-39	0.777844968842878	0.224	0.041	1.5135440698720635e-34	5	SLC25A19
CYTH4	8.461165186977562e-39	0.7279200248729618	0.124	0.008	1.8096740101907607e-34	5	CYTH4
FAM49B	1.0822671382662755e-38	0.9524910174265576	0.643	0.356	2.3147529553239103e-34	5	FAM49B
FILIP1L	2.057683445178627e-38	0.5797943591330865	0.122	0.008	4.400973352548048e-34	5	FILIP1L
GLIPR2	2.07054924718726e-38	0.6830517309482433	0.149	0.015	4.428490729884113e-34	5	GLIPR2
EPB41L2	2.7305638933960387e-38	0.7212295836028618	0.208	0.035	5.840130055195446e-34	5	EPB41L2
IL4I1	3.58555116091739e-38	0.6325308351191097	0.141	0.013	7.668776822970115e-34	5	IL4I1
RUNX3	3.685793593854839e-38	0.7169872555846876	0.165	0.02	7.88317533853673e-34	5	RUNX3
SPN	3.898849566645519e-38	0.6804177936274863	0.143	0.014	8.338859453141435e-34	5	SPN
RGS19	5.373911316539282e-38	0.7994566783938316	0.324	0.09	1.1493721523814215e-33	5	RGS19
GPSM3	5.522588257668345e-38	0.8644942074173407	0.481	0.197	1.1811711765501055e-33	5	GPSM3
ARID5A	1.1542600824522256e-37	0.7610997677303104	0.249	0.053	2.46873146434882e-33	5	ARID5A
TUBA1A	1.2728978199790212e-37	0.6455083165224429	0.319	0.088	2.7224738573711303e-33	5	TUBA1A
RNASE1	1.84644234522563e-37	0.5751423811596472	0.27	0.064	3.949170887968577e-33	5	RNASE1
TPP1	2.2381496079263934e-37	0.8623092951924599	0.443	0.171	4.78695438143297e-33	5	TPP1
GAS6	3.4769684168313463e-37	0.7550908220646096	0.195	0.032	7.436540049918883e-33	5	GAS6
PECAM1	3.867397764806788e-37	0.7078367512531354	0.141	0.014	8.271590339368759e-33	5	PECAM1
FTL	4.8910492130891005e-37	0.5975646143576425	0.522	0.238	1.0460976056954968e-32	5	FTL
CARD16	9.842321936647935e-37	0.7323152757589149	0.414	0.145	2.1050758158102608e-32	5	CARD16
LILRB1	1.1932180460791629e-36	0.6675131613315988	0.1	0.004	2.5520547569541127e-32	5	LILRB1
LYN	1.729399204539734e-36	0.7573675905851565	0.292	0.076	3.698839018669583e-32	5	LYN
GPAT3	1.7716309673298386e-36	0.6998102989130117	0.119	0.008	3.789164312925059e-32	5	GPAT3
ETV5	2.720889554001632e-36	0.7259538738956309	0.181	0.027	5.81943857809869e-32	5	ETV5
NINJ1	3.5063179681816265e-36	0.8613921454224198	0.484	0.213	7.499312870346861e-32	5	NINJ1
CXCL10	5.076861123501681e-36	0.35650945873209455	0.162	0.021	1.0858390570945395e-31	5	CXCL10
ABL2	1.0370948149534776e-35	0.7646499067479483	0.257	0.06	2.2181383902224977e-31	5	ABL2
ADAM28	1.9576281507810235e-35	0.7273736701165442	0.219	0.043	4.186975088890453e-31	5	ADAM28
HMOX1	2.564911412894632e-35	0.5861143244283773	0.3	0.081	5.485832529899039e-31	5	HMOX1
PREX1	5.312770307334912e-35	0.6811059707710518	0.135	0.014	1.1362953133327909e-30	5	PREX1
TUBA1B	5.671827790065838e-35	0.6170845677030397	0.441	0.15	1.2130905277392817e-30	5	TUBA1B
G0S2	5.890418517441703e-35	0.7322002811175724	0.281	0.046	1.2598427125104316e-30	5	G0S2
PTPRE	1.9141274918511488e-34	0.7494435950827931	0.249	0.058	4.0939358795712374e-30	5	PTPRE
IFITM2	2.5436308660020527e-34	0.6075435520047235	0.327	0.099	5.4403176962051896e-30	5	IFITM2
PSAP	2.847115537024582e-34	0.8588982402335976	0.541	0.218	6.0894107105881754e-30	5	PSAP
SLC11A1	3.1345920741699787e-34	0.7166665960617045	0.162	0.023	6.70426552823475e-30	5	SLC11A1
CXCL16	9.450491152813095e-34	0.7632272677910725	0.478	0.206	2.021271047763665e-29	5	CXCL16
ALDH2	9.502343109849843e-34	0.6898697557505963	0.411	0.149	2.0323611443346842e-29	5	ALDH2
GMFG	1.105325669441343e-33	0.7362626554050264	0.505	0.228	2.3640705418011445e-29	5	GMFG
CLECL1	1.699288755644453e-33	0.5985545716172107	0.13	0.013	3.6344387905723554e-29	5	CLECL1
CTA-384D8.34	2.3522269250548795e-33	0.6213998739418995	0.114	0.009	5.030942947307376e-29	5	CTA-384D8.34
CYSLTR1	2.392511507963921e-33	0.6049878554856163	0.114	0.009	5.117103613233233e-29	5	CYSLTR1
A1BG	2.9031609288195293e-33	0.6348307626186518	0.132	0.014	6.20928059455921e-29	5	A1BG
DOCK10	6.811528941586834e-33	0.6322724193559901	0.116	0.01	1.456849810026592e-28	5	DOCK10
MFSD1	7.684744566264103e-33	0.8077953778241319	0.446	0.185	1.6436131678325663e-28	5	MFSD1
FAM49A	8.556858315406057e-33	0.6383660956222463	0.141	0.017	1.8301408564990475e-28	5	FAM49A
MIR155HG	1.0873629272241327e-32	0.5086135326206587	0.108	0.008	2.325651828746975e-28	5	MIR155HG
ARHGAP18	4.453337491753003e-32	0.7923822090480316	0.327	0.107	9.524798227361324e-28	5	ARHGAP18
CIITA	4.802377353396967e-32	0.643278233778796	0.103	0.007	1.0271324683445434e-27	5	CIITA
MYO1G	6.738750963377871e-32	0.6806730861852897	0.127	0.014	1.4412840560472591e-27	5	MYO1G
FXYD5	9.177626488785776e-32	0.6056938049056352	0.53	0.258	1.9629107534215016e-27	5	FXYD5
LGALS9	1.2730077347049524e-31	0.7022489930425917	0.449	0.186	2.7227089429869523e-27	5	LGALS9
SLC43A3	2.96418277893282e-31	0.5969906659054579	0.103	0.008	6.339794127581515e-27	5	SLC43A3
C10orf54	3.131623057829166e-31	0.8324265394690968	0.435	0.188	6.69791539608502e-27	5	C10orf54
LYL1	3.462345046938589e-31	0.647637185205004	0.119	0.012	7.405263586392254e-27	5	LYL1
MYADM	4.4682096440115505e-31	0.6081276645065593	0.184	0.034	9.556606786611904e-27	5	MYADM
RCSD1	5.296849480982474e-31	0.5207149418133592	0.114	0.01	1.1328901669925316e-26	5	RCSD1
NEK6	5.490431891524269e-31	0.6219965938725088	0.159	0.025	1.174293572959211e-26	5	NEK6
PLEKHO1	1.736165820209988e-30	0.6067083881765889	0.208	0.045	3.713311456265122e-26	5	PLEKHO1
HLA-B	3.250369314623202e-30	0.687824749824221	0.538	0.27	6.951889890116104e-26	5	HLA-B
GNAI2	3.5758163995914166e-30	0.8285468019434887	0.492	0.241	7.647956115446124e-26	5	GNAI2
SMCO4	4.0252226707860154e-30	0.6271757531893423	0.332	0.111	8.609146248277131e-26	5	SMCO4
INSIG1	4.6285280787119766e-30	0.5290377827179629	0.43	0.186	9.899495854749176e-26	5	INSIG1
BIN1	7.059933039070315e-30	0.6730450738035502	0.159	0.026	1.5099784783963591e-25	5	BIN1
CREB5	7.875286089997695e-30	0.6136488998591721	0.114	0.011	1.684366188928707e-25	5	CREB5
RIN3	1.3518874390776127e-29	0.6340175923047094	0.146	0.022	2.891416854699198e-25	5	RIN3
GPRIN3	1.3528261995311063e-29	0.6281923118659115	0.108	0.01	2.8934246755571303e-25	5	GPRIN3
DSE	1.41989042969892e-29	0.6675722508020888	0.197	0.042	3.0368616510400497e-25	5	DSE
SASH3	1.4223588530566896e-29	0.5951948968156193	0.103	0.008	3.042141114917648e-25	5	SASH3
CCDC109B	2.2161161311856853e-29	0.6357764149295628	0.219	0.052	4.739829181379944e-25	5	CCDC109B
SEPT6	2.2304745896531213e-29	0.6445899869096323	0.211	0.048	4.7705390523500955e-25	5	SEPT6
HACD4	2.952001826582065e-29	0.6963502416337233	0.2	0.044	6.313741506693719e-25	5	HACD4
LITAF	3.6111660072154355e-29	0.8826322431423267	0.53	0.256	7.723561856232373e-25	5	LITAF
NAAA	4.3248349217771975e-29	0.6251410276334304	0.205	0.046	9.249956930697072e-25	5	NAAA
ARHGDIB	5.532337764503772e-29	0.880578874324383	0.614	0.352	1.1832564010720667e-24	5	ARHGDIB
CYTIP	7.995138481420786e-29	0.48123055846135887	0.176	0.033	1.7100002184062776e-24	5	CYTIP
LPAR6	9.018971344112355e-29	0.79324563383553	0.438	0.198	1.9289775910787505e-24	5	LPAR6
SAMD9L	1.2124370829130796e-28	0.5898670179879593	0.189	0.04	2.5931604329344947e-24	5	SAMD9L
FNBP1	4.181637542752457e-28	0.6507449743698199	0.249	0.069	8.943686376438955e-24	5	FNBP1
GIMAP1	4.2798108686290445e-28	0.6159214426089525	0.111	0.012	9.1536594858238e-24	5	GIMAP1
CTSC	1.2463677396388105e-27	0.6813875025651068	0.468	0.238	2.665731321539488e-23	5	CTSC
HLA-C	2.4817619941777373e-27	0.7734937908353821	0.589	0.316	5.307992553147344e-23	5	HLA-C
RHOA	2.6124233912946473e-27	0.6426600559578002	0.649	0.404	5.587451149300991e-23	5	RHOA
TNF	3.5702860687544106e-27	0.5638982705746589	0.176	0.036	7.636127843851935e-23	5	TNF
RNF166	5.4650620363677524e-27	0.6171443507267352	0.222	0.057	1.1688674683383348e-22	5	RNF166
TSPAN4	6.1889897249034655e-27	0.34234431879879146	0.135	0.02	1.3237011223623534e-22	5	TSPAN4
HVCN1	6.422999124609683e-27	0.5763197986605622	0.124	0.017	1.373751052771519e-22	5	HVCN1
HHEX	7.045665156954278e-27	0.56944571457229	0.122	0.016	1.506926863769381e-22	5	HHEX
SLC15A3	7.588891879647862e-27	0.5634330859129304	0.103	0.01	1.623112195219085e-22	5	SLC15A3
RHOH	9.186770188602974e-27	0.5605018893359908	0.138	0.022	1.964866407938404e-22	5	RHOH
PPP1R18	1.2143020123015086e-26	0.6833063137589218	0.273	0.086	2.5971491439104665e-22	5	PPP1R18
AP2S1	2.896947234880915e-26	0.6504836675600325	0.584	0.334	6.1959907459633005e-22	5	AP2S1
GRB2	4.155602843404142e-26	0.7067516796036591	0.441	0.209	8.88800336147278e-22	5	GRB2
LMO2	4.5400608469949024e-26	0.5482404357933015	0.103	0.011	9.710282139552698e-22	5	LMO2
PLTP	7.922670922339802e-26	0.7083467705616504	0.222	0.061	1.6945008568700367e-21	5	PLTP
ACP5	1.4058931986183465e-25	0.4278138600081922	0.251	0.078	3.0069243732049195e-21	5	ACP5
CKLF	1.6963487837886342e-25	0.8661373471374546	0.43	0.192	3.628150778767131e-21	5	CKLF
UTS2	1.776709903250144e-25	0.6060956215169228	0.119	0.016	3.800027141071408e-21	5	UTS2
HERPUD1	3.2770484228334715e-25	0.8190928606713039	0.541	0.306	7.008951166756229e-21	5	HERPUD1
NINJ2	3.939383902352041e-25	0.5898212666060206	0.141	0.024	8.425554290350545e-21	5	NINJ2
SDCBP	5.504166511836042e-25	0.7792416359451525	0.454	0.213	1.1772311335514925e-20	5	SDCBP
PSMB9	1.0034141473837255e-24	0.6400969411493569	0.519	0.274	2.1461021784243122e-20	5	PSMB9
HSPA1A1	5.159954125703616e-24	0.4991468399099812	0.457	0.183	1.1036109884054894e-19	5	HSPA1A
MMD	6.975156982104677e-24	0.5586116943257271	0.151	0.03	1.4918465753325482e-19	5	MMD
CNPY3	7.341726128318041e-24	0.6987899565488321	0.465	0.239	1.5702483843246625e-19	5	CNPY3
IKZF1	7.72915899018993e-24	0.5510961825794871	0.116	0.017	1.6531125248218225e-19	5	IKZF1
ARHGAP4	1.0238857962559931e-23	0.578178866254476	0.159	0.034	2.1898869410323184e-19	5	ARHGAP4
RAB32	1.7077751805050652e-23	0.6172164956027459	0.386	0.172	3.652589556064234e-19	5	RAB32
SLC43A2	2.920826278240355e-23	0.56629876250121	0.205	0.056	6.247063243900471e-19	5	SLC43A2
TLR2	3.503348082082556e-23	0.5498468702810135	0.13	0.023	7.492960877958171e-19	5	TLR2
ATP6V1B2	7.418942239629463e-23	0.7700563453842001	0.314	0.129	1.5867633662119496e-18	5	ATP6V1B2
NR4A31	9.163752299367656e-23	0.6919064003776579	0.289	0.11	1.959943341788754e-18	5	NR4A3
BMP2K	1.780604176955467e-22	0.5454878852215067	0.157	0.034	3.808356213672352e-18	5	BMP2K
CTSL	2.4145197672077116e-22	0.5724292155343625	0.389	0.18	5.164174878103854e-18	5	CTSL
CST7	4.12164512511059e-22	0.4405395864709108	0.151	0.033	8.81537459358653e-18	5	CST7
ADCY7	4.562381802908665e-22	0.5143333441541913	0.103	0.014	9.758022200061054e-18	5	ADCY7
NRP1	5.760464650302576e-22	0.574811535059796	0.122	0.021	1.2320481794067152e-17	5	NRP1
PLAC8	6.719774633757869e-22	0.5223075678374349	0.154	0.035	1.4372253986681328e-17	5	PLAC8
TMSB4X	7.206626014076097e-22	0.4780820141289443	0.53	0.3	1.541353171890596e-17	5	TMSB4X
CASP1	8.153732090081862e-22	0.6701462430471061	0.311	0.126	1.743920219426708e-17	5	CASP1
CXCL31	2.2420839312596988e-21	0.5413167189574353	0.195	0.057	4.795369112178244e-17	5	CXCL3
JAZF1	3.105383598049292e-21	0.5461199482165955	0.114	0.019	6.641794439507825e-17	5	JAZF1
SMAP2	4.0452051476939126e-21	0.5590890139703234	0.23	0.074	8.65188476988774e-17	5	SMAP2
TSPAN33	4.257764595670699e-21	0.5214322151442505	0.103	0.015	9.106506917220492e-17	5	TSPAN33
SNX8	7.011855095949268e-21	0.6000109948164452	0.178	0.048	1.499695567921629e-16	5	SNX8
MT2A	7.793437221666821e-21	0.2896180735100511	0.33	0.125	1.6668603529700998e-16	5	MT2A
SLC16A3	7.918482318055513e-21	0.6097823548443997	0.481	0.273	1.693604998185713e-16	5	SLC16A3
CCDC88A	1.0589715076187208e-20	0.5812117132113543	0.205	0.062	2.26492826049492e-16	5	CCDC88A
RAC2	1.1205882074494488e-20	0.4737364583036089	0.305	0.122	2.3967140580928806e-16	5	RAC2
EREG	1.4652925370481682e-20	0.29824775059125547	0.122	0.023	3.1339676782386213e-16	5	EREG
DDAH2	2.377355516410491e-20	0.5541970682492667	0.324	0.137	5.08468797849876e-16	5	DDAH2
LTC4S	2.4618458852833163e-20	0.5253105119455829	0.149	0.034	5.265395979443958e-16	5	LTC4S
NAIP	2.5856484502972716e-20	0.5522383987742251	0.13	0.026	5.530184905495805e-16	5	NAIP
KCNAB2	2.851000931298802e-20	0.5046191545264415	0.111	0.019	6.097720791861879e-16	5	KCNAB2
FAM105A	2.8787589042862737e-20	0.49669464969203625	0.273	0.103	6.157089544487482e-16	5	FAM105A
SCAMP2	3.5002452449323687e-20	0.5370296859304479	0.332	0.141	7.48632452986135e-16	5	SCAMP2
SGK1	4.492987812851295e-20	0.4863494067766385	0.351	0.182	9.60960233412635e-16	5	SGK1
CPM	5.1194983741321395e-20	0.47338352193248306	0.205	0.063	1.0949583122593819e-15	5	CPM
ANKH	5.839692321219108e-20	0.4996353169606961	0.149	0.035	1.248993393662343e-15	5	ANKH
LIMS1	6.441764277106412e-20	0.6308438925400937	0.597	0.381	1.3777645435875194e-15	5	LIMS1
CXCL81	7.04158699048593e-20	0.35102520615641286	0.316	0.175	1.506054625525131e-15	5	CXCL8
MAF	8.66877892615752e-20	0.5888027187165593	0.227	0.077	1.8540784367265706e-15	5	MAF
SOD21	1.3034608585451648e-19	0.8530850368611121	0.381	0.157	2.7878420842563984e-15	5	SOD2
TGFBR1	1.348432906498884e-19	0.5503002389946297	0.186	0.055	2.8840283004198128e-15	5	TGFBR1
PLAUR1	1.352808971693185e-19	0.5658023833613066	0.416	0.222	2.8933878286573842e-15	5	PLAUR
PTPN6	1.4576338378319048e-19	0.5594698636782063	0.322	0.139	3.1175872523548787e-15	5	PTPN6
SYK	5.33739308648586e-19	0.5218523956460844	0.173	0.048	1.1415616333375959e-14	5	SYK
FGR	5.705495139325031e-19	0.5195487414183804	0.135	0.031	1.2202913003988375e-14	5	FGR
IFITM3	9.574844800541658e-19	0.7510982381705715	0.435	0.238	2.0478678059398503e-14	5	IFITM3
IRF7	1.3748643800094154e-18	0.5356953154611798	0.241	0.088	2.9405599359641385e-14	5	IRF7
TNFAIP31	1.6679774300624611e-18	0.5893288396876265	0.416	0.225	3.5674701274175916e-14	5	TNFAIP3
ARPC5	2.9175762273874888e-18	0.5013494706710336	0.592	0.378	6.240112035136361e-14	5	ARPC5
CREM	7.669013748164457e-18	0.6482993320991628	0.373	0.198	1.640248660457414e-13	5	CREM
PTPN7	8.924182828093553e-18	0.41379363963129384	0.108	0.021	1.9087042232726498e-13	5	PTPN7
FKBP5	1.0415590038513199e-17	0.4527767138828532	0.168	0.048	2.227686397437203e-13	5	FKBP5
CD52	1.175370008166571e-17	0.3729492730796256	0.289	0.124	2.513881373466663e-13	5	CD52
HEXA	1.2514910034802772e-17	0.5473832263563287	0.378	0.191	2.676688958243617e-13	5	HEXA
CCL20	1.6304622773282403e-17	0.5737305193201221	0.232	0.09	3.4872327187496413e-13	5	CCL20
CCRL2	1.8591465660658086e-17	0.5125742138189642	0.141	0.036	3.976342675501552e-13	5	CCRL2
ALCAM	2.931424581976454e-17	0.5015816870332026	0.262	0.105	6.26973089593124e-13	5	ALCAM
NAMPT	3.0336712700902803e-17	0.5835275064603506	0.651	0.479	6.48841611246909e-13	5	NAMPT
CD69	3.669251526396367e-17	0.2620899601235409	0.154	0.042	7.84779516465655e-13	5	CD69
PLSCR1	4.0924635599000487e-17	0.5137210999608364	0.543	0.342	8.752961061914225e-13	5	PLSCR1
CTSA	4.331170805837405e-17	0.5232274743314504	0.484	0.292	9.263508119525042e-13	5	CTSA
NFKBIE	4.6647354745644706e-17	0.5645541617032924	0.23	0.087	9.97693623299849e-13	5	NFKBIE
ANKRD44	7.309474869430641e-17	0.4980805682234796	0.17	0.052	1.5633504850738254e-12	5	ANKRD44
MTHFD2	1.5297286466134995e-16	0.5236030815519059	0.286	0.126	3.2717836293769528e-12	5	MTHFD2
IL13RA1	1.5626472639065342e-16	0.5586457208093459	0.268	0.114	3.3421899680432954e-12	5	IL13RA1
FNIP2	1.869243505973118e-16	0.5120440257058351	0.254	0.104	3.997938010575305e-12	5	FNIP2
QKI	2.3169141305680373e-16	0.5193563765726238	0.305	0.14	4.955415942458918e-12	5	QKI
CFLAR	2.410424795234851e-16	0.5630555869867372	0.459	0.27	5.155416552048299e-12	5	CFLAR
GCA	2.6694650000955736e-16	0.504834866375987	0.346	0.17	5.709451742204413e-12	5	GCA
DNMT1	2.6835920132809e-16	0.48254155659119385	0.284	0.125	5.739666598005189e-12	5	DNMT1
EMILIN2	3.211283494528558e-16	0.4595753772988095	0.108	0.023	6.8682931380976786e-12	5	EMILIN2
LTB	5.017036277664658e-16	0.2865889430072138	0.2	0.07	1.0730437190669168e-11	5	LTB
ITGB7	5.736989997175164e-16	0.4865123622292869	0.1	0.02	1.2270274205958242e-11	5	ITGB7
TUBB6	7.745410721447636e-16	0.4728369859826064	0.146	0.041	1.65658844510322e-11	5	TUBB6
HPS5	7.908992961577203e-16	0.444104194505595	0.127	0.032	1.6915754146221314e-11	5	HPS5
NAGA	8.7785902366587e-16	0.4972986517768357	0.176	0.058	1.8775648798165624e-11	5	NAGA
SEMA4D	1.1404324513178644e-15	0.4483825086892319	0.154	0.046	2.439156926878648e-11	5	SEMA4D
DOK1	1.1480488395890632e-15	0.44071031462628674	0.132	0.035	2.4554468581130882e-11	5	DOK1
FAM129A	1.178102693555857e-15	0.4569273435204228	0.119	0.029	2.519726040977267e-11	5	FAM129A
HLA-E	1.5943852941263313e-15	0.5449473645843893	0.427	0.267	3.410071267077397e-11	5	HLA-E
IFIT3	1.6369347570939302e-15	0.5448356446541676	0.143	0.042	3.5010760584724976e-11	5	IFIT3
ODF3B	1.928033173678987e-15	0.48055372141591624	0.254	0.107	4.1236773518646176e-11	5	ODF3B
IRAK3	1.998717331858542e-15	0.44555191094544366	0.105	0.023	4.2748566293790495e-11	5	IRAK3
AAED1	2.097762167256448e-15	0.4994974148849465	0.165	0.053	4.4866937233280906e-11	5	AAED1
HEXB	2.453710956206937e-15	0.5138554936947061	0.459	0.275	5.247996993135396e-11	5	HEXB
NFKBID	3.334292074353133e-15	0.5121909473225379	0.251	0.109	7.131383888626481e-11	5	NFKBID
RGCC	3.3598419873502472e-15	0.46962551352243914	0.3	0.143	7.186030042544709e-11	5	RGCC
CMTM3	3.4945623031654137e-15	0.48067836750631154	0.243	0.101	7.474169854010187e-11	5	CMTM3
RNASET2	3.506826856987612e-15	0.25545665480427776	0.462	0.25	7.500401281725105e-11	5	RNASET2
RBPJ	3.596487996386607e-15	0.408293375988392	0.427	0.24	7.692168526671674e-11	5	RBPJ
RILPL2	4.085919909334584e-15	0.580748603934391	0.346	0.183	8.738965502084808e-11	5	RILPL2
MEF2A	4.4425919135138175e-15	0.49453907992358487	0.241	0.1	9.501815584623354e-11	5	MEF2A
PRKAG2-AS1	5.2116749342439845e-15	0.4542415293641491	0.103	0.023	1.1146730349361035e-10	5	PRKAG2-AS1
PEA15	5.2273365782155005e-15	0.47888098003913054	0.414	0.231	1.1180227473487311e-10	5	PEA15
MT1G	5.273226454522064e-15	0.2593628868038586	0.122	0.032	1.1278376740931789e-10	5	MT1G
GADD45G	6.207165841160704e-15	0.451827318155596	0.159	0.051	1.3275886301074514e-10	5	GADD45G
IFNGR1	7.197095384371045e-15	0.6006243506106876	0.524	0.352	1.539314760809279e-10	5	IFNGR1
DEGS1	7.50506341490117e-15	0.4655761793421157	0.195	0.071	1.6051829631790624e-10	5	DEGS1
AKR1B1	7.842991101522343e-15	0.33294991541219227	0.484	0.31	1.6774589367935986e-10	5	AKR1B1
ANKRD22	9.134670064612309e-15	0.3964845466453744	0.146	0.043	1.9537232334192803e-10	5	ANKRD22
NPL	9.682187586727384e-15	0.49682096227408934	0.211	0.082	2.0708262810492532e-10	5	NPL
CLIC4	1.4705196107833984e-14	0.37494077937756554	0.149	0.045	3.145147343543532e-10	5	CLIC4
STOM	1.4790951405769342e-14	0.3665580877767792	0.235	0.096	3.1634886866659476e-10	5	STOM
GIMAP7	2.706572203665981e-14	0.3506206798197822	0.116	0.03	5.7888166292008e-10	5	GIMAP7
ARPC4	2.7974404282527515e-14	0.457521194462882	0.678	0.477	5.983165587946984e-10	5	ARPC4
LPCAT2	2.7994025237729807e-14	0.4656714961418077	0.235	0.099	5.987362117845652e-10	5	LPCAT2
PLAU1	3.3884883763316435e-14	0.3285873211958141	0.292	0.141	7.247298939298117e-10	5	PLAU
HMHA1	3.6449949348770055e-14	0.3759835819949736	0.192	0.071	7.795915166714937e-10	5	HMHA1
SERPINB1	4.0835437853399024e-14	0.4952883815217272	0.443	0.264	8.733883448084982e-10	5	SERPINB1
PTGER4	4.2589349630350844e-14	0.5443564741503254	0.227	0.096	9.109010098939435e-10	5	PTGER4
CORO1C	4.7533553998096104e-14	0.5205139158275923	0.254	0.114	1.0166476529112794e-9	5	CORO1C
ZNF267	5.0884588900366344e-14	0.49762258956558486	0.162	0.055	1.0883195874010352e-9	5	ZNF267
SHTN1	5.165222386375779e-14	0.4039990325943315	0.103	0.024	1.1047377639980518e-9	5	SHTN1
TCOF1	5.288987117204793e-14	0.4866786582972107	0.23	0.097	1.131208564627761e-9	5	TCOF1
DOCK8	5.750055838534132e-14	0.451441626635914	0.197	0.075	1.22982194274568e-9	5	DOCK8
CEP170	5.88997157977378e-14	0.45033361200856326	0.141	0.043	1.2597471214820158e-9	5	CEP170
HLA-A	9.630464020081224e-14	0.4674571168875653	0.511	0.333	2.059763644614972e-9	5	HLA-A
TLN1	1.0015243209741877e-13	0.42707047486667304	0.27	0.124	2.142060217699592e-9	5	TLN1
SNCA	1.3227636233857817e-13	0.34788378889557486	0.127	0.036	2.8291268376975102e-9	5	SNCA
SLC12A5	1.349468292262373e-13	0.41394826358376874	0.103	0.025	2.8862427834907635e-9	5	SLC12A5
RAB20	1.389147263412062e-13	0.4910578531341392	0.241	0.107	2.971108166985718e-9	5	RAB20
HSPA1B1	1.4746743717007177e-13	0.5003805360774005	0.462	0.269	3.1540335461934943e-9	5	HSPA1B
TMSB10	1.5364540633075505e-13	0.3053853846912836	0.451	0.279	3.286167950602189e-9	5	TMSB10
MICAL1	1.7057458823111378e-13	0.4301427640162986	0.114	0.03	3.6482492930870604e-9	5	MICAL1
N4BP2L1	2.2167856592071977e-13	0.476357895360748	0.195	0.076	4.741261167912354e-9	5	N4BP2L1
PSME2	2.268367737563614e-13	0.5079567448669676	0.532	0.327	4.851584917101057e-9	5	PSME2
CREG1	2.734141229980732e-13	0.42801140768579976	0.597	0.427	5.847781262682791e-9	5	CREG1
SMIM3	2.77811785966358e-13	0.3649035970645435	0.111	0.029	5.941838478248464e-9	5	SMIM3
GPR82	2.784674710837393e-13	0.4139690607083513	0.103	0.025	5.955862271539017e-9	5	GPR82
MGAT4A	3.448828214180425e-13	0.4033965280385553	0.222	0.094	7.376353784489092e-9	5	MGAT4A
ZNF331	3.7449675827246747e-13	0.3613516209556732	0.416	0.244	8.009736665931535e-9	5	ZNF331
ANXA6	4.0629755759722953e-13	0.3609753891295542	0.105	0.027	8.689892161889543e-9	5	ANXA6
IFI61	4.502726729556366e-13	0.47618930080813593	0.468	0.281	9.630431929175154e-9	5	IFI6
MBNL1	5.056525304170827e-13	0.4552706182085857	0.376	0.215	1.081489632056056e-8	5	MBNL1
FN1	5.807715863257658e-13	0.2717401192936999	0.138	0.044	1.2421542688335478e-8	5	FN1
TCF4	5.846799212276676e-13	0.3650318174642483	0.176	0.065	1.2505134155217356e-8	5	TCF4
FGD4	6.15425933918245e-13	0.4328712108303836	0.124	0.037	1.316272987464342e-8	5	FGD4
C2	7.570522333169196e-13	0.4456686993935846	0.13	0.04	1.6191833166182276e-8	5	C2
CARD8	8.242371665001686e-13	0.3799443243762809	0.178	0.067	1.7628784517105606e-8	5	CARD8
IL6R	9.429884621932149e-13	0.4141646003345611	0.103	0.026	2.0168637229388477e-8	5	IL6R
SDSL	1.0184501636635437e-12	0.4274509068852465	0.2	0.082	2.1782612100435872e-8	5	SDSL
DPYD	1.1210987275635337e-12	0.39234380167665833	0.103	0.026	2.3978059585128855e-8	5	DPYD
DCK	1.1218549900401177e-12	0.4138406303896567	0.268	0.128	2.3994234526978032e-8	5	DCK
ZYX	1.2445095582002993e-12	0.5137436024347686	0.303	0.16	2.6617570430788e-8	5	ZYX
GIMAP2	1.384004551247175e-12	0.4194658593551642	0.1	0.025	2.9601089342074583e-8	5	GIMAP2
ATP6V0B	1.4314278777209356e-12	0.41682288154715735	0.535	0.367	3.061537944869537e-8	5	ATP6V0B
CLEC11A	1.5950380631824316e-12	0.42592380752816184	0.124	0.038	3.4114674095345853e-8	5	CLEC11A
EVL	2.381906818922888e-12	0.3553934534187376	0.235	0.106	5.094422304312272e-8	5	EVL
SPRED1	2.676097778149954e-12	0.35577668157377457	0.159	0.057	5.7236379279071226e-8	5	SPRED1
GNA13	3.2188026969966852e-12	0.4350328682745662	0.265	0.13	6.88437520833651e-8	5	GNA13
RELT	3.987837877744866e-12	0.4123900377948438	0.114	0.033	8.52918765292072e-8	5	RELT
IL2RG	4.233161595508665e-12	0.3499596013503599	0.154	0.055	9.053886020473933e-8	5	IL2RG
CD40	5.450631406473933e-12	0.3256106937277482	0.254	0.121	1.1657810452166449e-7	5	CD40
ITPR2	6.113962870282289e-12	0.4633797260128719	0.159	0.06	1.307654378695976e-7	5	ITPR2
GLRX	8.712362246689497e-12	0.3232948287210018	0.478	0.31	1.8634000373219497e-7	5	GLRX
TRIM22	8.923474186692322e-12	0.37360376465997425	0.195	0.081	1.9085526590497538e-7	5	TRIM22
TNFAIP8	9.286546678994086e-12	0.4813894872522587	0.278	0.145	1.986206603703255e-7	5	TNFAIP8
ERP44	1.0356291500417376e-11	0.3952296732914367	0.384	0.224	2.215003626109269e-7	5	ERP44
PLA2G15	1.0818396592054975e-11	0.4322502502795328	0.1	0.027	2.3138386631087186e-7	5	PLA2G15
IFI16	1.4147266696943598e-11	0.3723366809015023	0.503	0.33	3.025817401142297e-7	5	IFI16
BLVRA	1.4877489769595787e-11	0.4345550264147747	0.289	0.151	3.181997511921147e-7	5	BLVRA
SPHK1	1.4990860625205396e-11	0.3943967646646124	0.105	0.03	3.206245270518931e-7	5	SPHK1
PYCARD	1.5515514182224138e-11	0.4583851225000751	0.465	0.294	3.318458173294099e-7	5	PYCARD
FKBP15	1.6422297566654813e-11	0.39515614946094585	0.108	0.032	3.5124010035561313e-7	5	FKBP15
IL7R	1.9238452408837896e-11	0.34563257048199847	0.1	0.028	4.11472020120225e-7	5	IL7R
SQRDL	1.9745632111316017e-11	0.44580446837082666	0.27	0.138	4.22319579596827e-7	5	SQRDL
UPP1	2.0374847289125176e-11	0.22810263045295712	0.405	0.239	4.357772338198093e-7	5	UPP1
LPAR5	2.136492622710429e-11	0.4134622104630287	0.103	0.029	4.569530421453066e-7	5	LPAR5
OTUD1	2.1455528085291384e-11	0.4375488565481205	0.2	0.087	4.588908346882121e-7	5	OTUD1
NUP214	2.3096862889108867e-11	0.4381523760338335	0.138	0.048	4.939957034722604e-7	5	NUP214
HMGB2	2.7148371502589978e-11	0.32275452873931115	0.503	0.351	5.806493696973946e-7	5	HMGB2
CTSD1	2.7248351536687917e-11	0.5670205186334566	0.459	0.297	5.827877426666812e-7	5	CTSD
CARD9	2.8711867455159078e-11	0.3577825835652823	0.103	0.029	6.140894211309424e-7	5	CARD9
CCDC112	3.2814623062613224e-11	0.35361300509403754	0.162	0.063	7.018391580631717e-7	5	CCDC112
TPM3	3.362661192027366e-11	0.43857860313192154	0.465	0.296	7.19205975750813e-7	5	TPM3
TMEM173	3.6564857632683186e-11	0.3770391658224853	0.162	0.063	7.82049175047828e-7	5	TMEM173
CLEC2B	4.343078291694648e-11	0.31288475287585327	0.443	0.282	9.288975850276514e-7	5	CLEC2B
DENND3	5.41901285981761e-11	0.40957920580216345	0.114	0.036	1.1590184704577903e-6	5	DENND3
ARL6IP5	6.723256224284211e-11	0.4382034453247166	0.608	0.466	1.437970041249907e-6	5	ARL6IP5
MCM5	7.601784685811374e-11	0.35222106236643824	0.168	0.068	1.6258697086013366e-6	5	MCM5
PFN1	7.606047297993654e-11	0.5968443730702688	0.495	0.341	1.6267813960948828e-6	5	PFN1
RIPK2	9.437654356721379e-11	0.3584796033167381	0.254	0.127	2.018525513815569e-6	5	RIPK2
RAP1A	1.0786664573859995e-10	0.4341533524861307	0.481	0.329	2.307051819057176e-6	5	RAP1A
NR4A21	1.090162511636268e-10	0.3164222485030927	0.332	0.199	2.3316395798876502e-6	5	NR4A2
DRAP1	1.255973580750408e-10	0.3641372288045559	0.465	0.307	2.686276294508973e-6	5	DRAP1
PRMT9	1.4828008479400506e-10	0.37149463295079094	0.276	0.149	3.1714144535741804e-6	5	PRMT9
LAP3	1.6315421123257652e-10	0.5466394404681678	0.314	0.184	3.4895422698423464e-6	5	LAP3
SNX2	1.6840937567676808e-10	0.44680451961179807	0.351	0.213	3.6019397269747156e-6	5	SNX2
CA2	1.8981320094225152e-10	0.3038738740033318	0.1	0.03	4.059724741752875e-6	5	CA2
GNAQ	2.2628163198182959e-10	0.3830192347663345	0.314	0.177	4.839711544827372e-6	5	GNAQ
CAPZB	2.474981557110739e-10	0.4548593152800118	0.454	0.31	5.293490554348449e-6	5	CAPZB
VOPP1	2.5432900740326465e-10	0.4529085042890588	0.278	0.151	5.439588810341026e-6	5	VOPP1
COMMD9	2.9638469947704113e-10	0.40614293222824294	0.281	0.153	6.3390759524149555e-6	5	COMMD9
SOAT1	3.7260780566419926e-10	0.400357729808139	0.176	0.076	7.969335747545894e-6	5	SOAT1
FAM198B	4.13260961564676e-10	0.3588128400621817	0.105	0.033	8.83882544594529e-6	5	FAM198B
FADS1	5.40021890953198e-10	0.2151705585098468	0.122	0.042	1.1549988203706996e-5	5	FADS1
NFKB1	6.971441881552254e-10	0.47174380868229526	0.341	0.211	1.4910519896263963e-5	5	NFKB1
FES	7.483933868838895e-10	0.35933781051969615	0.116	0.04	1.600663775867263e-5	5	FES
NFKBIZ	7.955994544610555e-10	0.4061048386151347	0.386	0.249	1.7016281132013056e-5	5	NFKBIZ
GLUL	8.362881087480858e-10	0.4897116481310256	0.511	0.379	1.788653006990406e-5	5	GLUL
ADGRE5	1.2088461895223464e-9	0.3748679197640739	0.149	0.06	2.585480230150395e-5	5	ADGRE5
MFSD12	1.314122457092443e-9	0.38396225006664353	0.162	0.07	2.8106451112293176e-5	5	MFSD12
RAPGEF1	1.6063806942291906e-9	0.36198092551402095	0.114	0.04	3.435727028817393e-5	5	RAPGEF1
ATG4C	1.8572900584176707e-9	0.34712569965525447	0.122	0.044	3.9723719769437146e-5	5	ATG4C
CSK	1.918869926636418e-9	0.3438446513113341	0.208	0.1	4.104078999089971e-5	5	CSK
C20orf27	2.004848533790784e-9	0.3109802985479055	0.381	0.232	4.287970044071729e-5	5	C20orf27
INPP5D	2.15005689643406e-9	0.4048961545707239	0.116	0.042	4.598541690093168e-5	5	INPP5D
PAK1	2.4057857225671875e-9	0.3943968892304538	0.284	0.161	5.1454945034267007e-5	5	PAK1
SAP30	3.002417279081724e-9	0.35392226766005286	0.13	0.05	6.421570076499992e-5	5	SAP30
NQO2	3.087527219295228e-9	0.3727522874463542	0.23	0.119	6.603603216628635e-5	5	NQO2
LINC00936	3.184458964943681e-9	0.3633760350839174	0.157	0.067	6.810920834221545e-5	5	LINC00936
GATM	3.4963623539111453e-9	0.35122124727044135	0.222	0.112	7.478019802545159e-5	5	GATM
ATP6V0D1	3.808006279300018e-9	0.4293585527606715	0.457	0.322	8.14456383016688e-5	5	ATP6V0D1
DNAJB12	4.508149378565678e-9	0.3469237630316913	0.497	0.333	9.642029890876272e-5	5	DNAJB1
GLA	4.626443905749213e-9	0.2365808766594582	0.265	0.144	9.895038225616416e-5	5	GLA
IFI44	4.626719296445007e-9	0.3165870740034404	0.265	0.145	9.895627231236582e-5	5	IFI44
GRINA	4.742365154903202e-9	0.395514766995502	0.392	0.259	1.0142970593306968e-4	5	GRINA
CCNH	6.864314587486241e-9	0.3735506140350188	0.227	0.119	1.4681396039715572e-4	5	CCNH
HSPA61	7.3651477336137085e-9	0.226361412703609	0.254	0.14	1.5752577972652997e-4	5	HSPA6
NFKBIA1	8.551727862514671e-9	0.524345523354943	0.468	0.313	1.8290435552346376e-4	5	NFKBIA
GBP1	8.741096740811043e-9	0.3277611330669085	0.195	0.096	1.869545770924666e-4	5	GBP1
MAP2K1	1.0655316943926752e-8	0.4312197541535639	0.276	0.163	2.2789591879670537e-4	5	MAP2K1
IFNGR2	1.084201296334074e-8	0.37328706445116727	0.508	0.379	2.3188897325993177e-4	5	IFNGR2
ATP1B3	1.1747953992613544e-8	0.40081392037770047	0.373	0.215	2.512652399940185e-4	5	ATP1B3
PSMB8-AS1	1.1904442044700922e-8	0.3433055110023425	0.143	0.061	2.546122064520633e-4	5	PSMB8-AS1
DNASE2	1.2021694953933133e-8	0.33814857284009175	0.295	0.171	2.5712001167472185e-4	5	DNASE2
YIF1B	1.2331256735523695e-8	0.3165123056676945	0.224	0.116	2.637409190593808e-4	5	YIF1B
GM2A	1.234591649467876e-8	0.3560133453992938	0.251	0.138	2.640544619881893e-4	5	GM2A
TSC22D3	1.4890269554079594e-8	0.26797722403546986	0.516	0.374	3.1847308522265434e-4	5	TSC22D3
TFEB	1.6021698241846643e-8	0.3217172514620129	0.124	0.049	3.426720819966159e-4	5	TFEB
TWF2	1.9100034805457864e-8	0.3949798774393452	0.343	0.219	4.085115444191328e-4	5	TWF2
P2RX4	1.9654627645315657e-8	0.3411103509871828	0.149	0.065	4.2037317607801126e-4	5	P2RX4
HSP90AA11	2.063166913800793e-8	0.37444036468861824	0.4	0.263	4.412701395237136e-4	5	HSP90AA1
DEF6	2.076642097066319e-8	0.35448169619675673	0.165	0.076	4.441522117205442e-4	5	DEF6
UBE2L6	2.271617284819028e-8	0.3975129887014983	0.419	0.29	4.858535048770937e-4	5	UBE2L6
ATP6AP2	2.3247332234349333e-8	0.3300578172766848	0.635	0.504	4.972139418282635e-4	5	ATP6AP2
DPP7	2.6245163232409334e-8	0.3343799560534018	0.505	0.374	5.613315512147708e-4	5	DPP7
VMA21	2.719381039388195e-8	0.3252262529996426	0.386	0.249	5.816212167043472e-4	5	VMA21
TCHH	3.1401371333620086e-8	0.35390888731539066	0.119	0.048	6.716125300834664e-4	5	TCHH
DUSP12	3.28125554323122e-8	0.4238127867411835	0.422	0.318	7.017949355862934e-4	5	DUSP1
MIF4GD	3.4427217473213135e-8	0.32965660604415525	0.224	0.12	7.363293273170825e-4	5	MIF4GD
CORO7	3.9038410237431865e-8	0.3313364758011639	0.105	0.039	8.349535181581926e-4	5	CORO7
LIPA	3.916141321405436e-8	0.44024897960144366	0.295	0.183	8.375843058221948e-4	5	LIPA
MOB1A	5.2366083426338235e-8	0.3560250325339176	0.578	0.451	0.00112000579232252	5	MOB1A
ZFAND5	5.64750136894806e-8	0.4728178169860474	0.384	0.253	0.00120788759279061	5	ZFAND5
GALK1	6.430762349700732e-8	0.3374672909765212	0.168	0.08	0.00137541145135399	5	GALK1
ACER3	6.697678949655012e-8	0.33807010874996357	0.203	0.106	0.00143249957375221	5	ACER3
NUDT16	6.751522816148291e-8	0.3786839764183177	0.254	0.147	0.00144401569991779	5	NUDT16
IFI44L	7.79937344541166e-8	0.24846343312972943	0.278	0.167	0.00166812999250464	5	IFI44L
ADPGK	7.944745894412254e-8	0.339363350305598	0.243	0.138	0.00169922225189689	5	ADPGK
ADAM8	8.902945895639177e-8	0.3679873714498921	0.149	0.069	0.0019041620681593	5	ADAM8
ATG3	9.1722455727817e-8	0.37514103369611934	0.368	0.246	0.00196175988310655	5	ATG3
XAF1	9.595881789194747e-8	0.34435715513102255	0.159	0.076	0.00205236719707297	5	XAF1
PNRC11	9.651101325208737e-8	0.4705274208708264	0.5	0.372	0.00206417755143564	5	PNRC1
OAZ1	9.894540956211545e-8	0.31580297889487247	0.503	0.348	0.00211624441971452	5	OAZ1
RSU1	1.0160891266402697e-7	0.30020078063332206	0.322	0.198	0.0021732114240582	5	RSU1
PLD3	1.0286560358712281e-7	0.4770343624714373	0.411	0.296	0.00220008952952138	5	PLD3
COQ2	1.251651878174421e-7	0.34267231334071513	0.135	0.06	0.00267703303703945	5	COQ2
ASAP1	1.381587646481363e-7	0.28823067698079397	0.159	0.076	0.00295493965829433	5	ASAP1
MXD1	1.5571732861728353e-7	0.28220547133859636	0.365	0.244	0.00333048222446646	5	MXD1
GPNMB	1.5592142397465054e-7	0.2291407252441396	0.473	0.335	0.00333484741596982	5	GPNMB
CD44	1.5766643143029184e-7	0.41423188985589626	0.535	0.419	0.00337216963543108	5	CD44
PTPN18	1.6879800212950637e-7	0.2692469003597918	0.208	0.11	0.00361025166954588	5	PTPN18
GIT2	2.416405034160981e-7	0.3150953748274059	0.154	0.073	0.0051682070870635	5	GIT2
PKN1	2.480304688118309e-7	0.29667068959449494	0.108	0.043	0.00530487566694743	5	PKN1
CAP1	2.494280826532524e-7	0.4740682602964136	0.384	0.245	0.00533476783178776	5	CAP1
IL18	2.973418422779501e-7	0.286083952862227	0.311	0.197	0.00635954732264079	5	IL18
CCDC107	3.169552146442831e-7	0.349456656688678	0.295	0.185	0.00677903813081192	5	CCDC107
ACSL4	3.209107405668519e-7	0.2894575096538578	0.114	0.047	0.00686363891924382	5	ACSL4
RNF13	3.2192942057036873e-7	0.310252626427168	0.384	0.258	0.00688542644715904	5	RNF13
ID2	3.359623194301998e-7	0.3048861629641344	0.435	0.309	0.00718556208797311	5	ID2
CALHM2	3.460815400941776e-7	0.3126615474657244	0.1	0.039	0.00740199197953427	5	CALHM2
IER5	3.707481072520992e-7	0.20888408631625643	0.457	0.323	0.00792956051790789	5	IER5
CALR1	3.98571774060799e-7	0.24245024593562095	0.457	0.346	0.00852465310361236	5	CALR
LDHA	4.150907813637574e-7	0.4168796052038815	0.381	0.242	0.00887796163180804	5	LDHA
SCO2	4.177588628286174e-7	0.27887667486608275	0.254	0.149	0.00893502655817847	5	SCO2
ACOT9	4.207661923033233e-7	0.30600219323197075	0.149	0.071	0.00899934732098347	5	ACOT9
SP110	4.231330221698695e-7	0.32290577153638167	0.111	0.046	0.00904996907816916	5	SP110
GADD45B1	4.30452973934306e-7	0.365842485537847	0.427	0.306	0.00920652820650693	5	GADD45B
BCL2	4.5762507655440475e-7	0.2915579451468401	0.103	0.041	0.0097876851373456	5	BCL2
CYB5R4	5.081641377442431e-7	0.27738859500185625	0.184	0.096	0.01086861457807387	5	CYB5R4
TRAF3IP3	5.190097988079896e-7	0.2889245579385539	0.1	0.04	0.01110058157690528	5	TRAF3IP3
ELOVL5	5.279775712949594e-7	0.24771695048533932	0.246	0.142	0.01129238429485659	5	ELOVL5
TGFB1	5.682197435623844e-7	0.2840474594246683	0.265	0.161	0.01215308387531227	5	TGFB1
AKAP13	6.061458335736619e-7	0.3806119030423326	0.378	0.27	0.01296424708847348	5	AKAP13
NUP62	6.464258439821209e-7	0.28274407004881846	0.195	0.104	0.0138257559510896	5	NUP62
NMI	6.58740826384139e-7	0.29714994059707983	0.23	0.132	0.01408914879470396	5	NMI
CECR1	6.978730952140627e-7	0.27711409199608844	0.162	0.081	0.01492610976043837	5	CECR1
H2AFV	7.72387372257793e-7	0.3656294747891593	0.576	0.475	0.01651982111784968	5	H2AFV
AMDHD2	8.551389872398443e-7	0.28161567889859734	0.119	0.052	0.01828971265908579	5	AMDHD2
CXCL21	9.250564365127572e-7	0.11449221226286369	0.241	0.152	0.01978510706413485	5	CXCL2
MAPKAPK3	9.3925825293714e-7	0.2853239103033865	0.205	0.114	0.02008885551381955	5	MAPKAPK3
ARHGEF2	1.091811162711943e-6	0.288172367654867	0.141	0.067	0.02335165714808303	5	ARHGEF2
RASSF5	1.1101975010949328e-6	0.3337921297641494	0.203	0.114	0.02374490415341842	5	RASSF5
EMB	1.1387137060852932e-6	0.26931605869497655	0.135	0.063	0.02435480874575225	5	EMB
CCND3	1.2930494326235968e-6	0.3435288279607948	0.246	0.151	0.02765574126495348	5	CCND3
ACTR2	1.3388914011532884e-6	0.27167905089451605	0.603	0.492	0.02863620928786653	5	ACTR2
NDRG2	1.4456607492078536e-6	0.4126022933296728	0.324	0.228	0.03091979210405757	5	NDRG2
AP1B1	1.521502981304779e-6	0.24866793423077263	0.278	0.174	0.03254190576414662	5	AP1B1
FRMD4A	1.6155386705488129e-6	0.2346974628293504	0.141	0.068	0.03455314108569801	5	FRMD4A
AKR1A1	1.621315167985066e-6	0.32212941165993286	0.57	0.474	0.03467668881286459	5	AKR1A1
PTMS	1.6951118989062008e-6	0.2256794112917404	0.576	0.46	0.03625505329380582	5	PTMS
DBNL	1.9310878527454026e-6	0.3553135359927118	0.359	0.253	0.04130210699451867	5	DBNL
SLC4A7	1.9935727581916013e-6	0.25179642580623807	0.214	0.122	0.04263853415220197	5	SLC4A7
CKS2	2.012850053607489e-6	0.36350718797525433	0.53	0.437	0.04305083694655697	5	CKS2
ISG15	2.093745718077085e-6	0.4750587137366224	0.359	0.234	0.04478103341823269	5	ISG15
B3GNT5	2.309363895070206e-6	0.30879608390322877	0.273	0.175	0.04939267498776158	5	B3GNT5
TRAC	1.9159057069505567e-235	2.2768395048039705	0.672	0.019	4.0977391260258514e-231	6	TRAC
CD2	7.993142449222922e-173	2.075783977771537	0.597	0.026	1.709573307039798e-168	6	CD2
KLRB1	2.814291546104984e-158	1.816018754085128	0.56	0.026	6.019206758809341e-154	6	KLRB1
CD3E	8.244789105257505e-153	1.984747660212168	0.485	0.017	1.7633954938324755e-148	6	CD3E
CD3D	2.452168329795545e-139	2.2617694414212672	0.649	0.051	5.2446976237667113e-135	6	CD3D
CD7	2.5468063808614294e-136	1.6589628368987102	0.47	0.02	5.447109487386425e-132	6	CD7
TRBC1	4.4109655773118415e-133	1.573484989894025	0.373	0.009	9.434173176754568e-129	6	TRBC1
GZMA	2.5523023936508676e-131	1.796497819613062	0.418	0.015	5.4588643595404755e-127	6	GZMA
CCL5	4.851895065519653e-124	2.162143929946184	0.59	0.048	1.0377233166133433e-119	6	CCL5
NKG7	1.1555228905429971e-117	1.8158848490762711	0.44	0.022	2.4714323582933625e-113	6	NKG7
CD521	2.6195855539568007e-112	1.9792789373434556	0.784	0.112	5.6027695828028054e-108	6	CD52
AC092580.4	8.394536010391935e-109	1.5541407750161045	0.366	0.014	1.7954233619026265e-104	6	AC092580.4
IL32	3.7449973614913724e-99	1.671831446598132	0.821	0.147	8.009800356757747e-95	6	IL32
LCK	2.153290990812605e-96	1.6060113933763005	0.373	0.019	4.605458771150001e-92	6	LCK
GZMH	6.840871213478695e-95	1.5774339295323536	0.246	0.005	1.463125535138823e-90	6	GZMH
CXCR6	3.8829746031823765e-94	1.1982729208963077	0.224	0.003	8.304906081286469e-90	6	CXCR6
CD3G	9.517290305966678e-94	1.493011005475659	0.328	0.014	2.035558050640154e-89	6	CD3G
GZMB	8.385928108970873e-92	1.620905399322775	0.306	0.012	1.79358230394669e-87	6	GZMB
ITM2A	3.2994436407315326e-89	1.643577747279385	0.336	0.017	7.056850058796602e-85	6	ITM2A
CD691	2.1904923281304984e-88	1.466358657083428	0.448	0.036	4.685024991405509e-84	6	CD69
GZMM	1.990389064745278e-87	1.6367111581696958	0.261	0.008	4.2570441316772e-83	6	GZMM
TBC1D10C	1.1041362815032273e-83	1.5834148430779786	0.306	0.014	2.3615266788791023e-79	6	TBC1D10C
SPOCK2	3.3532749472406636e-76	1.603371866790298	0.254	0.01	7.171984457158333e-72	6	SPOCK2
TIGIT	8.382990221384758e-76	1.2946827013281077	0.231	0.007	1.792953948549772e-71	6	TIGIT
CORO1A1	1.116346933200205e-73	1.1534629117092083	0.716	0.128	2.387642820728599e-69	6	CORO1A
PRF1	2.3634931050973806e-69	1.2686005848775552	0.179	0.003	5.055039053182278e-65	6	PRF1
ICOS	6.283131910399503e-67	1.1267802964503053	0.164	0.003	1.343836252996246e-62	6	ICOS
HCST1	6.80814431747263e-66	1.1348573525262975	0.604	0.101	1.4561259066210464e-61	6	HCST
CD8A	2.831550767694845e-63	1.2098062950600637	0.157	0.003	6.056120781945735e-59	6	CD8A
CST71	3.4549143619104783e-62	0.7069885906179036	0.358	0.033	7.389370837254132e-58	6	CST7
CD247	2.341629281759533e-60	1.0834441922522666	0.194	0.007	5.00827670782729e-56	6	CD247
LAT	6.837322996861541e-60	1.4096733162941908	0.261	0.017	1.4623666425687464e-55	6	LAT
GPR171	1.41314449329372e-59	1.265449929144045	0.216	0.01	3.0224334422566083e-55	6	GPR171
SIT1	4.77759879309765e-59	1.2133779128899729	0.179	0.006	1.0218328298677252e-54	6	SIT1
CD8B	6.408617755724463e-59	1.323684817217465	0.187	0.006	1.3706751655943482e-54	6	CD8B
IL2RG1	5.3872063491717324e-58	1.3773634236855516	0.41	0.05	1.15221569396085e-53	6	IL2RG
PYHIN1	9.39993621690463e-56	1.1815050228890642	0.164	0.005	2.0104583580715625e-51	6	PYHIN1
ZAP70	7.419182389639096e-53	1.1916729653791664	0.119	0.001	1.5868147294960102e-48	6	ZAP70
PTPRC1	8.51736871978168e-53	1.5273017238641222	0.754	0.214	1.8216948217869056e-48	6	PTPRC
CYTIP1	1.185464113390753e-50	1.3073235945037076	0.336	0.038	2.535470645720142e-46	6	CYTIP
RASGRP1	1.7849121745695186e-50	1.244798972521542	0.164	0.006	3.8175701589692855e-46	6	RASGRP1
LTB1	4.6328310733980015e-49	0.8417781208447812	0.433	0.07	9.908699099783645e-45	6	LTB
GIMAP71	7.234739195330293e-49	1.1568782955943873	0.291	0.028	1.5473660190972428e-44	6	GIMAP7
EVL1	2.079044572436309e-48	1.4137799526597488	0.522	0.102	4.4466605315267767e-44	6	EVL
CD481	3.2039434229258096e-47	1.2762314993794412	0.351	0.045	6.8525941929537205e-43	6	CD48
TRAT1	2.3721214316554894e-46	1.251226803644021	0.127	0.003	5.0734933180247597e-42	6	TRAT1
STAT4	1.1420264238785321e-45	1.1186400663082825	0.149	0.006	2.442566115391404e-41	6	STAT4
SH2D1A	4.967397378802289e-44	1.0625280528200465	0.134	0.004	1.062426951378234e-39	6	SH2D1A
CXCR41	7.375855100576358e-44	1.0005880228514137	0.537	0.118	1.5775478889112714e-39	6	CXCR4
RGL4	1.0443714942524427e-43	1.081651994788161	0.112	0.002	2.2337017519071247e-39	6	RGL4
XCL2	1.2919820688776395e-42	0.8784618627109373	0.104	0.002	2.763291248915496e-38	6	XCL2
ITK	1.3219903462795507e-42	1.0010759355053451	0.104	0.002	2.827472952622703e-38	6	ITK
CLEC2D	5.195611751467769e-42	1.3820589259923364	0.366	0.056	1.1112374414039266e-37	6	CLEC2D
IL2RB	1.0245797954686498e-40	0.9909163191826408	0.134	0.005	2.1913712665483487e-36	6	IL2RB
RAC21	1.9977584962517673e-40	1.2342830749964335	0.53	0.127	4.27280587178328e-36	6	RAC2
TRBC21	2.4906212956874878e-40	1.2020957411685484	0.493	0.108	5.3269408272164e-36	6	TRBC2
RGS11	3.9404569429400644e-39	0.22085991122821924	0.44	0.103	8.42784930956021e-35	6	RGS1
SH2D2A	1.0279998386723335e-38	1.183738261829028	0.201	0.017	2.1986860549523868e-34	6	SH2D2A
ACAP1	1.036375915690606e-38	1.232019359537949	0.351	0.056	2.2166008084790677e-34	6	ACAP1
IFITM21	3.483843269962814e-38	1.0374462736528995	0.493	0.113	7.4512439857964655e-34	6	IFITM2
IFNG	8.832449280973002e-36	0.8828805317682924	0.112	0.004	1.8890842522145055e-31	6	IFNG
CD6	1.3935011382219828e-35	1.0076807236399288	0.149	0.009	2.980420234429177e-31	6	CD6
CD27	2.2556156742418576e-35	0.7274156794582545	0.149	0.009	4.8243108040684855e-31	6	CD27
GYPC1	2.3345123312733044e-35	0.8466177208339773	0.336	0.054	4.993054974127344e-31	6	GYPC
RHOH1	1.1018224096368302e-34	0.884538456668571	0.239	0.028	2.3565777697312525e-30	6	RHOH
SRGN1	1.2377730217400302e-34	0.2687910335276182	0.582	0.173	2.6473489388975767e-30	6	SRGN
MATK	3.8495724503815747e-34	0.9290690692474906	0.112	0.004	8.233465556876112e-30	6	MATK
FYB1	7.911783358785193e-33	0.7103982112860969	0.388	0.077	1.6921722247769771e-28	6	FYB
GNG2	1.9983274482871666e-32	1.0030684197506483	0.194	0.019	4.274022746396593e-28	6	GNG2
FYN	2.5234283834208756e-32	1.0754787677508462	0.164	0.013	5.39710862646057e-28	6	FYN
SAMSN11	5.611523111483097e-32	0.7189617604414057	0.373	0.073	1.2001925630840047e-27	6	SAMSN1
KLRC1	3.0657319912017473e-31	0.9229618388844462	0.134	0.008	6.556987582782298e-27	6	KLRC1
TNFRSF4	3.17425421998403e-31	0.4756036457138766	0.149	0.011	6.789094925701843e-27	6	TNFRSF4
PTPN71	3.8214837815268605e-31	0.9995386007951164	0.209	0.024	8.173389511929649e-27	6	PTPN7
AC133644.2	5.110667656290956e-31	0.7896608586132907	0.104	0.004	1.0930695983275096e-26	6	AC133644.2
SYTL3	2.5190285564929387e-30	0.9842880859941036	0.201	0.022	5.387698276627097e-26	6	SYTL3
TRAF3IP31	3.0736046119704746e-30	1.051092451747257	0.254	0.037	6.573825544082452e-26	6	TRAF3IP3
TMIGD2	7.452156511175925e-29	0.8439947292374953	0.112	0.006	1.5938672346103068e-24	6	TMIGD2
SKAP1	1.0710863895894943e-28	0.9828560750062576	0.291	0.051	2.290839570054011e-24	6	SKAP1
IL7R1	1.5267416732931272e-28	0.8733226532816235	0.216	0.028	3.2653950908393404e-24	6	IL7R
S1PR4	2.846838842401586e-28	0.881336630208282	0.134	0.01	6.088818916128514e-24	6	S1PR4
CD371	5.991069527873679e-28	0.6851922666097657	0.403	0.095	1.2813699506216222e-23	6	CD37
PTPN22	1.3267422794858974e-27	0.9229170004539368	0.164	0.016	2.8376363873644375e-23	6	PTPN22
KLRD1	1.0026028042395278e-26	0.7908589395584135	0.112	0.007	2.144366877707502e-22	6	KLRD1
SLA1	4.2024921176838176e-26	0.8880853949095218	0.239	0.038	8.98829014130215e-22	6	SLA
B2M1	2.9354328939331727e-24	0.7747239665681899	0.701	0.329	6.27830387354427e-20	6	B2M
CTSW	3.767033151361707e-24	0.9944996022141072	0.239	0.041	8.056930504132418e-20	6	CTSW
GMFG1	4.1757813024781304e-24	0.843621251364765	0.634	0.248	8.931161049740223e-20	6	GMFG
CCL41	1.2588077278045384e-23	0.17110200469396325	0.299	0.064	2.6923379682283467e-19	6	CCL4
GNLY	1.2820202013464443e-23	0.6244631625672782	0.119	0.01	2.7419848066397754e-19	6	GNLY
VIM1	2.770422677450624e-22	0.04936843560636872	0.276	0.105	5.925380022531393e-18	6	VIM
ITGA1	2.9883078216744575e-22	0.7423215863346199	0.104	0.008	6.39139276899733e-18	6	ITGA1
ANXA61	6.149603565215788e-22	0.7419398609440716	0.194	0.03	1.3152772105283527e-17	6	ANXA6
CELF21	2.4062745257167304e-21	0.5952379141023935	0.284	0.061	5.1465399556029425e-17	6	CELF2
GBP5	2.657852595683529e-21	0.7202303198323894	0.119	0.011	5.684615131647932e-17	6	GBP5
ISG20	1.0004719935257631e-20	0.7634304566362249	0.455	0.152	2.1398094997529022e-16	6	ISG20
TNFSF14	1.226182559280438e-20	0.4152599535218091	0.104	0.008	2.6225592577890005e-16	6	TNFSF14
TNFRSF18	2.00804952258013e-20	0.5887979346519373	0.172	0.025	4.2948163188943816e-16	6	TNFRSF18
RORA	2.0548211927889057e-19	0.8382781971282932	0.254	0.057	4.394851567136912e-15	6	RORA
ARHGDIB1	2.7142822680168356e-19	0.7123405428594983	0.701	0.373	5.805306914834408e-15	6	ARHGDIB
BIN21	7.113983292498054e-19	0.7273964366177544	0.187	0.032	1.5215387465994842e-14	6	BIN2
TNFRSF1B1	1.1909621560770768e-18	0.6100870761557451	0.224	0.045	2.547229859417652e-14	6	TNFRSF1B
IL16	1.8558433079369014e-18	0.6780634911397372	0.134	0.017	3.9692776670154446e-14	6	IL16
LAG3	4.44747723074813e-18	0.7265850581520733	0.112	0.012	9.512264301124105e-14	6	LAG3
SEPT61	4.080987173181667e-17	0.7503447484295681	0.254	0.062	8.72841536600095e-13	6	SEPT6
LBH	5.374979980387e-17	0.7102541131348001	0.201	0.041	1.1496007182051716e-12	6	LBH
IL27RA	5.431499888103984e-17	0.6586290001271664	0.134	0.019	1.1616891960676801e-12	6	IL27RA
CD531	1.1303024712622655e-16	0.40379084454594416	0.306	0.084	2.4174909255357333e-12	6	CD53
PPP1R181	1.1359429234020824e-16	0.6056980287522478	0.336	0.101	2.4295547245723737e-12	6	PPP1R18
AKNA	2.9565330768320523e-16	0.6949112078546412	0.179	0.034	6.323432944728393e-12	6	AKNA
HLA-C1	4.993536362720708e-16	0.44599245739310134	0.649	0.34	1.0680175572587049e-11	6	HLA-C
OXNAD1	1.0156668891570834e-15	0.7861832464047763	0.187	0.038	2.1723083425291697e-11	6	OXNAD1
LAPTM51	2.09607625769366e-15	0.09893495854396678	0.537	0.215	4.4830878999552e-11	6	LAPTM5
PSMB91	2.129214744779585e-15	0.619304546800825	0.597	0.294	4.553964496134576e-11	6	PSMB9
STK41	3.208822321521801e-15	0.6596294939613012	0.522	0.233	6.863029181270828e-11	6	STK4
HOPX1	3.975577730845213e-15	0.6019510816209811	0.313	0.101	8.502965650731739e-11	6	HOPX
HLA-A1	4.3432245612721656e-15	0.5245001197713735	0.649	0.343	9.289288691648908e-11	6	HLA-A
WIPF11	4.733854832593449e-15	0.6212788088379677	0.254	0.067	1.0124768715950868e-10	6	WIPF1
JAML1	6.209729598800164e-15	0.36531008184058106	0.209	0.048	1.3281369665913788e-10	6	JAML
EVI2A1	1.1038461891694664e-14	0.5810106726299439	0.209	0.049	2.3609062293956547e-10	6	EVI2A
ARHGAP151	2.0460752857073855e-14	0.6029944696600413	0.164	0.032	4.3761458210709567e-10	6	ARHGAP15
MYO1F1	2.4064902749263822e-14	0.5715307340138063	0.194	0.044	5.147001400012544e-10	6	MYO1F
SEPT1	4.824663455037205e-14	0.9713021767540836	0.284	0.091	1.0318990197633572e-9	6	SEPT1
CD96	6.150620663435738e-14	0.7049706530383325	0.231	0.062	1.3154947474956355e-9	6	CD96
IKZF11	6.914568064195867e-14	0.6551195659213438	0.142	0.025	1.4788878175702116e-9	6	IKZF1
EVI2B1	7.249640269217099e-14	0.35876666656027856	0.246	0.066	1.5505530607801527e-9	6	EVI2B
FNBP11	9.018254775624209e-14	0.6620615384936209	0.276	0.085	1.928824331410506e-9	6	FNBP1
SOCS1	1.2200953505811286e-13	0.6805373269413593	0.269	0.082	2.6095399358229168e-9	6	SOCS1
HLA-B1	1.4548335097244776e-13	0.44783173924202097	0.56	0.296	3.111597910598712e-9	6	HLA-B
TSC22D31	1.4741288822991588e-13	0.7648194146034909	0.642	0.381	3.152866853461441e-9	6	TSC22D3
RARRES3	2.882972825866495e-13	0.5722375592163813	0.56	0.282	6.166102279963259e-9	6	RARRES3
ITGA4	3.7541191669589093e-13	0.550416802575367	0.112	0.017	8.029310074291714e-9	6	ITGA4
RUNX31	5.082598915116002e-13	0.476123253025743	0.164	0.035	1.0870662559650103e-8	6	RUNX3
LCP11	6.424244503874586e-13	0.34480067943275583	0.328	0.112	1.3740174144886966e-8	6	LCP1
GABPB1	1.0435161680200505e-12	0.6318192693909681	0.448	0.196	2.231872380161284e-8	6	GABPB1
STK17A1	2.884984971864814e-12	0.6341670864740967	0.418	0.18	6.170405857824465e-8	6	STK17A
RP5-1171I10.51	4.393880525398876e-12	0.5077184562724747	0.142	0.029	9.397631667723117e-8	6	RP5-1171I10.5
GPR651	7.389658784280817e-12	0.22480865691632868	0.194	0.05	1.5805002207819812e-7	6	GPR65
ICAM3	9.024205179387332e-12	0.6316059046846451	0.351	0.141	1.9300970037673625e-7	6	ICAM3
PIK3IP1	9.756409878451224e-12	0.6800395201718354	0.381	0.165	2.086700944803148e-7	6	PIK3IP1
ARHGAP91	1.3810542743986176e-11	0.5900864689141555	0.142	0.03	2.953798882083763e-7	6	ARHGAP9
GIMAP41	1.6553505225999978e-11	0.5152487298609576	0.172	0.042	3.540463697736875e-7	6	GIMAP4
PSME1	1.6631727021566702e-11	0.6625647398041606	0.56	0.319	3.557193775372687e-7	6	PSME1
BCL11B	1.7287694087412863e-11	0.620833884854245	0.209	0.06	3.697492011415863e-7	6	BCL11B
LSP11	2.3515955437402113e-11	0.2934857285394593	0.396	0.166	5.029592548951564e-7	6	LSP1
CARD161	3.6033763287240256e-11	0.6963958964301458	0.388	0.174	7.706901291874947e-7	6	CARD16
KIAA1551	3.8078862491565005e-11	0.7189594904569231	0.261	0.091	8.144307109695924e-7	6	KIAA1551
PFN11	5.263288644729943e-11	0.4142453598480827	0.642	0.348	1.1257121753348405e-6	6	PFN1
PSIP1	5.393602443538208e-11	0.581919026663519	0.328	0.128	1.153583690623952e-6	6	PSIP1
LINC001521	5.638810584553164e-11	0.5493017732687433	0.388	0.169	1.2060288078242306e-6	6	LINC00152
SEPT7	6.64177633191893e-11	0.5972352944806492	0.746	0.513	1.4205431218708206e-6	6	SEPT7
NCKAP1L1	6.705570926606812e-11	0.43277837281853904	0.149	0.034	1.4341875097826653e-6	6	NCKAP1L
PARP8	1.1678887512614868e-10	0.5999419950118369	0.187	0.052	2.4978804611980685e-6	6	PARP8
LINS1	1.2009414956894197e-10	0.6221248723613476	0.149	0.036	2.5685736709805307e-6	6	LINS1
FLT3LG	1.4235293048249663e-10	0.5553242674899712	0.112	0.021	3.0446444771596377e-6	6	FLT3LG
LDLRAD4	1.6602256019557826e-10	0.4472350373151744	0.299	0.111	3.550890517463028e-6	6	LDLRAD4
LEPROTL1	1.704905277688895e-10	0.792415015635478	0.5	0.28	3.646451407921009e-6	6	LEPROTL1
ANXA2R	2.603488311983336e-10	0.5183015147759518	0.104	0.019	5.568340801669959e-6	6	ANXA2R
BTG11	2.6874794688780816e-10	0.31458964968340947	0.47	0.266	5.747981088036442e-6	6	BTG1
DOCK81	2.9718796600737557e-10	0.5685611860139048	0.246	0.085	6.35625621696575e-6	6	DOCK8
GIMAP11	2.989965980886756e-10	0.40662680798512824	0.112	0.022	6.394939239920594e-6	6	GIMAP1
HNRNPA11	3.4471575804743903e-10	0.5387023305521927	0.56	0.37	7.372780633118627e-6	6	HNRNPA1
HLA-E1	3.8682812162074636e-10	0.5682475295098683	0.537	0.276	8.273479865224524e-6	6	HLA-E
NR3C1	4.4792573692972784e-10	0.6448255047993914	0.291	0.113	9.58023566145302e-6	6	NR3C1
C9orf142	5.041640460440077e-10	0.5496353796986392	0.53	0.291	1.0783060616789235e-5	6	C9orf142
MYL12A	8.199725388579509e-10	0.4330135233036864	0.507	0.326	1.7537572661093853e-5	6	MYL12A
LIMD2	8.210271005133125e-10	0.5653885165639284	0.328	0.138	1.756012762577873e-5	6	LIMD2
DOK21	1.0847993848963301e-9	0.3047231749389096	0.157	0.041	2.3201689244162704e-5	6	DOK2
DDX241	1.1696145888080628e-9	0.6178067416970721	0.59	0.372	2.5015716825426847e-5	6	DDX24
EMP31	1.712636225103993e-9	0.17712452253284602	0.321	0.128	3.66298635825242e-5	6	EMP3
APOBEC3G	1.9880481604536333e-9	0.6245423027070358	0.313	0.134	4.252037405578232e-5	6	APOBEC3G
IKZF3	2.2750713915095036e-9	0.48160307256592005	0.164	0.046	4.865922692160526e-5	6	IKZF3
SLC2A31	2.2817734310120553e-9	0.37458242226882665	0.172	0.049	4.880257014248585e-5	6	SLC2A3
BIRC3	3.673904736626969e-9	0.4945748151237246	0.358	0.167	7.857747450697762e-5	6	BIRC3
HLA-F1	4.279444609950724e-9	0.48202807542509496	0.41	0.207	9.152876131762608e-5	6	HLA-F
PLCG2	4.500991530656764e-9	0.4394846972300422	0.463	0.254	9.626720685768688e-5	6	PLCG2
CKLF1	4.595741753075752e-9	0.4097982509925651	0.425	0.216	9.829372461478418e-5	6	CKLF
BIN11	4.871400172924018e-9	0.4443863812829929	0.149	0.04	1.041895068984989e-4	6	BIN1
MALAT12	4.976289375090912e-9	0.3674069830126515	0.552	0.343	1.0643287715444444e-4	6	MALAT1
PFDN51	5.985474516748867e-9	0.5043272850959247	0.597	0.375	1.2801732896422e-4	6	PFDN5
ANKRD441	6.097466801815648e-9	0.4642700301585771	0.194	0.062	1.304126199572331e-4	6	ANKRD44
PTMA	6.859177184089631e-9	0.41116612393581015	0.582	0.361	1.4670408161330902e-4	6	PTMA
TXNIP1	6.9154210003133935e-9	0.3408843191175462	0.634	0.393	1.4790702435470284e-4	6	TXNIP
SPN1	7.358299331751404e-9	0.4842971125847881	0.119	0.028	1.5737930610749902e-4	6	SPN
TNFAIP32	1.2955111715427473e-8	0.2686719981413067	0.463	0.242	2.7708392936956277e-4	6	TNFAIP3
SH3BGRL32	1.4433878709720262e-8	0.35383165683007217	0.537	0.321	3.087117978434969e-4	6	SH3BGRL3
CCND2	1.5537637015616667e-8	0.4563592622567832	0.261	0.103	3.323189804900093e-4	6	CCND2
ETS1	1.5552408870331975e-8	0.5323638773943961	0.239	0.091	3.326349209186603e-4	6	ETS1
FMNL11	1.5873709572895446e-8	0.45319462217782824	0.142	0.039	3.395069003450878e-4	6	FMNL1
C6orf48	1.729721724833328e-8	0.5191235477723698	0.5	0.302	3.699528825073522e-4	6	C6orf48
ACTB1	1.8283306544041484e-8	0.13492011813119245	0.485	0.288	3.9104336036395926e-4	6	ACTB
MYO1G1	2.04621613297014e-8	0.3860844877383724	0.112	0.026	4.3764470651965355e-4	6	MYO1G
CDK6	2.1659048878942443e-8	0.4989492440058442	0.142	0.039	4.6324373742282095e-4	6	CDK6
TOMM7	2.22472309779724e-8	0.3519132574905166	0.53	0.35	4.758237761568737e-4	6	TOMM7
CALM11	3.120978538317048e-8	0.4659640767503485	0.56	0.351	6.675148897752502e-4	6	CALM1
UBA52	3.189484044606364e-8	0.3867131018620083	0.545	0.359	6.821668474604091e-4	6	UBA52
PARK7	3.222927018098595e-8	0.538843638438773	0.597	0.383	6.893196306309276e-4	6	PARK7
CBLB	3.3290640917422386e-8	0.49618008797938856	0.172	0.055	7.120202279418299e-4	6	CBLB
PAIP2	3.3785492915212885e-8	0.5324354412804009	0.709	0.505	7.226041224705731e-4	6	PAIP2
FKBP11	3.618748800186258e-8	0.4047543389380701	0.403	0.204	7.739779933838369e-4	6	FKBP11
PPP2R5C	3.7404981312812014e-8	0.6346814536210418	0.455	0.261	8.000177403184234e-4	6	PPP2R5C
NDUFB8	4.394311869617724e-8	0.5289937024827063	0.545	0.286	9.398554226738388e-4	6	NDUFB8
MYL12B1	4.6616149670332256e-8	0.4410035088052729	0.56	0.382	9.970262091490664e-4	6	MYL12B
EDF1	5.1718373785756714e-8	0.4206537598926205	0.507	0.313	0.00110615257852976	6	EDF1
PTPN61	5.41860248949755e-8	0.3942495246327444	0.336	0.156	0.00115893070045373	6	PTPN6
DDIT41	5.7818441022633945e-8	0.4389816850306533	0.552	0.298	0.00123662081659209	6	DDIT4
SNRPD22	6.212338062554661e-8	0.5053131600302662	0.612	0.437	0.00132869486481919	6	SNRPD2
S100A41	6.408141109456113e-8	0.28870841515606477	0.373	0.3	0.00137057322049047	6	S100A4
ANP32B1	7.078516960023931e-8	0.485207565505239	0.642	0.437	0.00151395320740991	6	ANP32B
FBP12	7.523530747970607e-8	0.47567513371596615	0.507	0.287	0.00160913275637595	6	FBP1
ITGB71	8.212706049788975e-8	0.3529217584440991	0.112	0.028	0.00175653356992886	6	ITGB7
ARID4A	8.241529674693557e-8	0.5214008222902727	0.291	0.131	0.00176269836682345	6	ARID4A
ATP5L1	8.855333556891505e-8	0.5718868853054385	0.634	0.423	0.00189397874114795	6	ATP5L
ANKRD281	9.03776816943132e-8	0.5186374436399662	0.276	0.12	0.00193299785607797	6	ANKRD28
COPE	9.900060045633017e-8	0.44036663537197024	0.522	0.323	0.00211742484255999	6	COPE
NDUFS51	1.1166175530539893e-7	0.4231835752157144	0.619	0.401	0.00238822162247187	6	NDUFS5
PRKCH	1.2844452538492685e-7	0.5902558168453995	0.209	0.081	0.00274717150893281	6	PRKCH
RP11-347P5.11	1.2937635002840986e-7	0.5527315696154584	0.299	0.138	0.00276710137440763	6	RP11-347P5.1
RP11-138A9.11	1.294387653269464e-7	0.5316232364329169	0.224	0.089	0.00276843631281272	6	RP11-138A9.1
C9orf161	1.401828284768388e-7	0.4133323687001311	0.575	0.375	0.00299823033546262	6	C9orf16
ACVR1	1.4353579765132077e-7	0.45506299145851464	0.172	0.058	0.00306994364016644	6	ACVR1
TNFAIP81	1.5871194728515498e-7	0.4064093439911366	0.328	0.156	0.00339453112853489	6	TNFAIP8
DHRS7	1.9807112615099964e-7	0.5141508384748108	0.507	0.306	0.00423634524611758	6	DHRS7
FERMT31	2.0380387086623002e-7	0.3621242848878036	0.172	0.058	0.00435895719008692	6	FERMT3
PPHLN1	2.41499972094212e-7	0.4063753654000096	0.53	0.307	0.005165201403151	6	PPHLN1
CLECL11	2.816300062100414e-7	0.4284642429835271	0.104	0.026	0.00602350257282036	6	CLECL1
AES2	3.335825355640318e-7	0.41587658925484583	0.537	0.35	0.00713466327064351	6	AES
JAK11	3.349037402015466e-7	0.3889977218458686	0.522	0.317	0.00716292119543067	6	JAK1
PRPF38B	3.486696028838242e-7	0.4640351071442045	0.619	0.419	0.00745734546647923	6	PRPF38B
HACL1	3.685116991645016e-7	0.4517997477157531	0.127	0.037	0.00788172822173035	6	HACL1
ECI2	3.8731165905049955e-7	0.5124372805463812	0.299	0.143	0.00828382176377208	6	ECI2
SMARCA2	4.05462869572437e-7	0.4741227748603036	0.269	0.12	0.00867203985441528	6	SMARCA2
RBM48	4.127544896372145e-7	0.4393768523690015	0.104	0.027	0.00882799302436074	6	RBM48
POLR3GL	4.3277010150979956e-7	0.4833694505906503	0.396	0.218	0.00925608693109159	6	POLR3GL
MSN1	4.568320487457623e-7	0.3003538690096227	0.254	0.108	0.00977072385857436	6	MSN
RAB27A	4.640985520516264e-7	0.538179482681155	0.179	0.066	0.00992613983128018	6	RAB27A
RGCC1	4.71575732325528e-7	0.2706472633467075	0.328	0.157	0.010086061762978389	6	RGCC
POLR2G	4.952224756342171e-7	0.49202016674925375	0.582	0.404	0.01059181830886463	6	POLR2G
HMGB21	5.038379622002234e-7	0.19422257360659176	0.567	0.362	0.01077608633553837	6	HMGB2
CLDND1	5.276770602912526e-7	0.47116509621312	0.396	0.219	0.01128595696550931	6	CLDND1
BCL21	5.307721202095419e-7	0.4519313233489935	0.142	0.045	0.01135215410704168	6	BCL2
ELF1	5.702535289096709e-7	0.4944057098373388	0.552	0.359	0.01219658247632004	6	ELF1
RNF213	6.10939791661371e-7	0.4074918388793038	0.552	0.353	0.0130667802640534	6	RNF213
NDUFA8	6.135827358047119e-7	0.4489546081444479	0.552	0.351	0.01312330755339117	6	NDUFA8
VAMP2	6.187837111006813e-7	0.4603408462021461	0.657	0.478	0.01323454601302137	6	VAMP2
C9orf78	6.197900782782032e-7	0.4502221498531481	0.448	0.26	0.01325607019421421	6	C9orf78
GABARAPL11	6.200064212579884e-7	0.4984113070913083	0.448	0.268	0.01326069733786585	6	GABARAPL1
EEF1D	6.564730205424326e-7	0.43070827969724707	0.604	0.38	0.01404064496336155	6	EEF1D
APBB1IP1	6.721689387221841e-7	0.31487523455248234	0.119	0.034	0.01437634926139007	6	APBB1IP
TESC1	6.751414216885615e-7	0.308718680220076	0.41	0.222	0.01443992472707495	6	TESC
CCNL2	7.067871423209072e-7	0.4099537453702512	0.396	0.214	0.01511676339995956	6	CCNL2
WAS1	7.845148300841395e-7	0.4427082203938232	0.142	0.046	0.01677920318583957	6	WAS
BTF32	8.231698484192601e-7	0.4346132251027231	0.507	0.334	0.01760595671799113	6	BTF3
EEF1A12	8.250763705082165e-7	0.4597490515051099	0.493	0.307	0.01764673341242973	6	EEF1A1
HNRNPK	8.390319976408721e-7	0.5495925389267046	0.455	0.305	0.01794521636554297	6	HNRNPK
ESD	8.516167652949817e-7	0.32085795991921934	0.672	0.438	0.01821437937612906	6	ESD
UTS21	8.643712784346965e-7	0.33699566139029263	0.104	0.028	0.01848717290316129	6	UTS2
SYNE1	8.983007524204837e-7	0.47101338876419496	0.134	0.042	0.0192128564927693	6	SYNE1
PTPN4	9.42045526320332e-7	0.4480859673216618	0.201	0.08	0.02014846971693926	6	PTPN4
EIF3K	9.425305948202422e-7	0.42635246087112927	0.619	0.437	0.02015884436201534	6	EIF3K
CREM1	1.1103219378227212e-6	0.4082301847130268	0.381	0.215	0.02374756560615236	6	CREM
CLIC1	1.1209579637819148e-6	0.35910623971908684	0.545	0.353	0.02397504892936759	6	CLIC1
MAP7D3	1.167874854992484e-6	0.42184330149797133	0.119	0.035	0.02497850739857925	6	MAP7D3
CHST12	1.2423960667777445e-6	0.4922211510346675	0.269	0.128	0.02657236707624239	6	CHST12
ZFP36L21	1.26899391071202e-6	0.40974463376652065	0.463	0.312	0.02714124176230868	6	ZFP36L2
PSMB8-AS11	1.2980631828231127e-6	0.3866867599821045	0.179	0.067	0.02776297535422073	6	PSMB8-AS1
PPIA	1.3167110515716018e-6	0.45458803901958816	0.522	0.368	0.02816181597101342	6	PPIA
DAD1	1.320172628122762e-6	0.4126332031601417	0.485	0.316	0.02823585217028963	6	DAD1
MPHOSPH8	1.3329379850885795e-6	0.4356978597531952	0.53	0.34	0.02850887762507454	6	MPHOSPH8
FAU	1.3533875773615285e-6	0.3686536269228735	0.575	0.38	0.02894625350460837	6	FAU
HMGB1	1.3631607509011383e-6	0.3391804035739023	0.59	0.42	0.02915528214027355	6	HMGB1
EIF4A22	1.4367208491854526e-6	0.46190788160039914	0.515	0.34	0.03072858552237846	6	EIF4A2
UQCRB1	1.5140996116287646e-6	0.3713338472136678	0.597	0.38	0.03238356249351602	6	UQCRB
TSGA10	1.5422547343929805e-6	0.4356967373691816	0.157	0.055	0.03298574425919706	6	TSGA10
MAT2B	1.5581301018481e-6	0.4408901162161554	0.493	0.303	0.03332528661832716	6	MAT2B
HELZ	1.5845253472869248e-6	0.33763185424049363	0.306	0.147	0.03388982812777275	6	HELZ
GSTK1	1.6230138802533553e-6	0.5075944878983343	0.5	0.325	0.03471302087085876	6	GSTK1
PPP1R7	1.6942994888688634e-6	0.3504663905165903	0.485	0.285	0.03623767746792725	6	PPP1R7
ANAPC161	1.7857803980455189e-6	0.37013340942258854	0.649	0.446	0.03819427115339756	6	ANAPC16
STK17B1	2.0816836614216223e-6	0.419457938596403	0.418	0.243	0.04452305015048566	6	STK17B
AGL	2.114193800416731e-6	0.39880260866546274	0.254	0.115	0.04521837700331304	6	AGL
SSBP1	2.1272453640693305e-6	0.42069175589717306	0.507	0.32	0.04549752384671484	6	SSBP1
PNISR	2.2425498598554553e-6	0.35621084236380024	0.709	0.52	0.04796365640258848	6	PNISR
BIRC5	3.354943848110287e-111	1.9469516699564855	0.65	0.063	7.175553902338283e-107	7	BIRC5
NUSAP1	3.272264550903017e-98	1.9027819007019595	0.61	0.063	6.99871942147137e-94	7	NUSAP1
TOP2A	2.51209842723254e-93	2.12391743644618	0.602	0.067	5.372876116164958e-89	7	TOP2A
CDC20	8.534091973450074e-80	1.6256368227597344	0.463	0.043	1.8252715912815018e-75	7	CDC20
CDK1	1.598177413237437e-74	1.5255864590482502	0.488	0.052	3.418181851432231e-70	7	CDK1
KIAA01011	3.9190931924605904e-74	1.8273647937913324	0.74	0.145	8.382156520034713e-70	7	KIAA0101
UBE2C1	1.0116172579410114e-73	1.8253836895228783	0.675	0.119	2.163646991284236e-69	7	UBE2C
CENPF	2.7702108863883675e-73	1.6138234968170997	0.537	0.068	5.92492704380744e-69	7	CENPF
CDKN3	1.778709684292195e-69	1.345294680117981	0.374	0.03	3.804304272764147e-65	7	CDKN3
TPX2	5.843230119746886e-69	1.6478480347861697	0.382	0.032	1.2497500580114643e-64	7	TPX2
RRM2	7.822107550052097e-66	1.397322803156378	0.423	0.044	1.6729923628051427e-61	7	RRM2
CCNA2	8.841551963137536e-62	1.464152772717078	0.341	0.028	1.891031133875856e-57	7	CCNA2
ASPM	5.22215541084317e-57	1.2238135238505865	0.293	0.022	1.1169145992711371e-52	7	ASPM
DEPDC1	1.6858419353894826e-55	1.4400430200728942	0.268	0.019	3.6056787314110255e-51	7	DEPDC1
PRC1	3.255556994277303e-54	1.515284676334694	0.366	0.04	6.962985299360295e-50	7	PRC1
MAD2L1	1.2877252004902906e-53	1.47162332178274	0.496	0.078	2.7541866588086338e-49	7	MAD2L1
TROAP	1.4469442270138575e-53	1.4053877383938105	0.325	0.031	3.0947243127372388e-49	7	TROAP
PLK1	5.540282234181629e-53	1.0432515928675663	0.244	0.016	1.1849555642467668e-48	7	PLK1
PTTG11	7.668943673581426e-52	1.672839297031945	0.659	0.159	1.6402336729055954e-47	7	PTTG1
ZWINT1	2.3399999500366907e-48	1.3303461446737646	0.382	0.05	5.004791893138474e-44	7	ZWINT
GTSE1	5.379896311608985e-47	1.2050218818641631	0.276	0.025	1.1506522231269299e-42	7	GTSE1
SKA1	2.0635657553467493e-46	1.229340160819684	0.146	0.005	4.413554437535626e-42	7	SKA1
CDCA3	3.615363397067692e-46	1.2995575126468168	0.268	0.024	7.73253923364838e-42	7	CDCA3
DEPDC1B	5.7763019377257375e-46	1.2115166420489076	0.195	0.011	1.2354354584407804e-41	7	DEPDC1B
KIF4A	7.431376245298302e-46	1.190122359197491	0.22	0.015	1.5894227513444006e-41	7	KIF4A
TK11	8.312649259453712e-45	1.2174002145381315	0.39	0.058	1.77790942361196e-40	7	TK1
KIF14	8.126029356563085e-44	1.1011590386621566	0.203	0.013	1.737995158781713e-39	7	KIF14
RACGAP1	1.0170831110556946e-43	1.2621637751611767	0.276	0.027	2.17533735792592e-39	7	RACGAP1
ANLN	1.1175235897360498e-43	1.217408849067655	0.268	0.026	2.390159453727463e-39	7	ANLN
FAM83D	6.044892818418059e-43	1.3346377230097062	0.285	0.03	1.2928816760032542e-38	7	FAM83D
CDCA8	7.70837834199004e-43	1.156659587967802	0.22	0.016	1.6486679597848302e-38	7	CDCA8
CCNB1	1.3338447539039867e-42	1.3770656554018676	0.382	0.058	2.852827159649847e-38	7	CCNB1
HMMR	1.4288132951093486e-42	1.2423425521680962	0.268	0.027	3.055945875579875e-38	7	HMMR
CENPA	1.487910082784535e-42	1.392188689663335	0.285	0.031	3.182342085059564e-38	7	CENPA
CEP55	1.9907097244707236e-42	1.195605836098649	0.244	0.021	4.257729958697984e-38	7	CEP55
SGOL1	2.3673245479401855e-42	1.247489624305664	0.252	0.023	5.06323374313447e-38	7	SGOL1
CENPW1	4.709926093012646e-42	1.4165137551600997	0.472	0.092	1.007358992773545e-37	7	CENPW
CIT	1.7572046134575903e-40	1.209056159761013	0.163	0.008	3.758309227263094e-36	7	CIT
MKI67	4.238102914893826e-40	1.2203219549805309	0.276	0.031	9.064454514374914e-36	7	MKI67
CCNB2	4.249687757648442e-40	1.250081529879835	0.293	0.035	9.089232176058487e-36	7	CCNB2
AURKB	3.348949165731817e-39	1.0332700928883514	0.244	0.024	7.162732475667209e-35	7	AURKB
CKS1B	1.0367625964385439e-38	1.87193187191356	0.805	0.35	2.217427841262758e-34	7	CKS1B
H2AFZ	2.325161570019005e-37	1.677873048533947	0.878	0.389	4.9730555659566465e-33	7	H2AFZ
PBK	2.5308114653789653e-37	1.0864355896033466	0.211	0.018	5.4128995621525306e-33	7	PBK
TYMS1	3.7040366993625426e-37	1.0931029483210264	0.333	0.049	7.922193692596605e-33	7	TYMS
MYBL2	6.764380393416202e-37	1.1595140690531494	0.211	0.019	1.4467656785438572e-32	7	MYBL2
ARHGAP11A	1.0564141973074246e-36	1.0839320343475776	0.187	0.014	2.2594586852011194e-32	7	ARHGAP11A
AURKA	6.420259568584568e-36	1.16503727995071	0.26	0.03	1.3731651165288674e-31	7	AURKA
NUF2	1.7744009422089484e-35	1.1458084326207358	0.236	0.025	3.795088735196499e-31	7	NUF2
KIFC1	4.0246374888275355e-35	1.166088005772845	0.203	0.018	8.607894661104333e-31	7	KIFC1
NCAPG	5.384302984703812e-35	0.9674306389410378	0.163	0.011	1.1515947223684516e-30	7	NCAPG
UBE2T	4.999065875913186e-34	1.2317332302395558	0.423	0.088	1.0692002095403123e-29	7	UBE2T
KIF20B	5.362833450762073e-34	1.10584719170306	0.309	0.046	1.1470028184489923e-29	7	KIF20B
HMGB22	8.060088911726514e-34	1.494567931700059	0.78	0.352	1.7238918164400672e-29	7	HMGB2
ECT2	1.198492643958468e-33	1.2055139983828118	0.268	0.035	2.5633360668983707e-29	7	ECT2
SGOL2	2.8159736376949868e-33	1.1059678549411742	0.228	0.025	6.022804416302039e-29	7	SGOL2
CENPK	1.629936298442668e-32	1.1276984751937933	0.252	0.032	3.486107755109178e-28	7	CENPK
STMN11	5.128961531571431e-32	1.218108151027022	0.683	0.213	1.096982292372498e-27	7	STMN1
BUB1B	2.1198289886201193e-31	0.9617365887538528	0.13	0.007	4.533890240860712e-27	7	BUB1B
TTK	5.192242873902055e-31	0.9156823523980316	0.114	0.005	1.1105169058701715e-26	7	TTK
KIF23	9.486878835628122e-31	1.021847754559191	0.171	0.014	2.0290536453641427e-26	7	KIF23
PRR11	1.0711136156997012e-30	1.0115932050944143	0.179	0.016	2.2908978012585208e-26	7	PRR11
OIP5	6.765061640463158e-30	1.0147919398219525	0.154	0.012	1.4469113836622602e-25	7	OIP5
ASF1B	3.723003983661205e-29	1.0401737527424266	0.22	0.027	7.962760920254587e-25	7	ASF1B
CENPE	6.333672576298464e-29	0.8166237504625313	0.163	0.014	1.3546458906187154e-24	7	CENPE
FANCI	1.4835243944214703e-28	1.0199869554316656	0.187	0.019	3.1729619747886407e-24	7	FANCI
SPC25	5.118351789739557e-28	0.9243089096496092	0.203	0.024	1.0947130807894964e-23	7	SPC25
NEK2	5.216260543215676e-28	0.8507404754793251	0.195	0.021	1.1156538049829688e-23	7	NEK2
DLGAP5	9.122770252165006e-28	0.843093738055869	0.138	0.01	1.951178101533051e-23	7	DLGAP5
PKMYT1	2.3933525563103884e-27	0.9395976884335704	0.146	0.012	5.118902447436658e-23	7	PKMYT1
CDC25C	2.592461759441003e-27	0.9364624769231562	0.122	0.008	5.544757211092417e-23	7	CDC25C
CDC25B	3.6278582720218904e-27	0.9406155029269542	0.195	0.022	7.75926327220042e-23	7	CDC25B
UHRF1	6.821211922961577e-26	0.9503721136452647	0.22	0.03	1.458920806083022e-21	7	UHRF1
KIF2C	7.311505757457215e-26	0.8577641718265362	0.154	0.014	1.5637848514049491e-21	7	KIF2C
ARHGAP11B	7.774848189314963e-26	0.971922071171313	0.154	0.014	1.6628845307306842e-21	7	ARHGAP11B
ANP32E	1.3378669432428396e-25	1.1651568264090018	0.585	0.212	2.861429818207785e-21	7	ANP32E
NUCKS1	1.389728433613362e-25	1.287500173655874	0.691	0.29	2.972351173812258e-21	7	NUCKS1
HIST1H2BH	1.4098456759852506e-25	0.6330300380524424	0.203	0.027	3.015377931797254e-21	7	HIST1H2BH
FAM72C	2.191592395285251e-25	0.9628496537379688	0.114	0.007	4.6873778150360945e-21	7	FAM72C
CDCA5	2.477098184133962e-25	0.8968960343988763	0.146	0.013	5.298017596225718e-21	7	CDCA5
CKAP2L	8.345258657793267e-25	0.8837147208961241	0.122	0.009	1.7848839217288242e-20	7	CKAP2L
FAM72D	1.4112746014852427e-24	0.8871562122433188	0.114	0.008	3.0184341176566375e-20	7	FAM72D
LMNB11	2.361392664067087e-24	0.945779177931964	0.276	0.051	5.050546629906686e-20	7	LMNB1
CASC5	2.5549193555731003e-24	0.9409797224598592	0.163	0.017	5.464461517699746e-20	7	CASC5
BRCA1	4.2446595173155866e-24	1.0319169831236803	0.163	0.018	9.078477775634578e-20	7	BRCA1
HJURP	6.89952184810104e-24	0.8553942800724369	0.122	0.009	1.475669732871851e-19	7	HJURP
SMC4	8.430727275373967e-24	1.2582549152122966	0.48	0.155	1.8031639496569845e-19	7	SMC4
FOXM1	4.484956951685518e-23	0.8700226048832352	0.163	0.019	9.592425928264987e-19	7	FOXM1
DTYMK	9.284151527281278e-23	1.2163796620200416	0.504	0.173	1.98569432865492e-18	7	DTYMK
TACC3	9.653935620134989e-23	0.8962824213201382	0.195	0.027	2.064783750434472e-18	7	TACC3
KIF11	1.2855665430568574e-22	0.8531552934844024	0.106	0.007	2.7495697222900067e-18	7	KIF11
GGH	1.4029033498692293e-22	1.0291167359232478	0.407	0.115	3.0005296847003076e-18	7	GGH
IQGAP3	1.9479562317177988e-22	1.0659100662203764	0.317	0.072	4.1662887883980284e-18	7	IQGAP3
KPNA21	2.9295339971311476e-22	1.1634679662656866	0.415	0.127	6.265687313064098e-18	7	KPNA2
CENPN	3.0238917167384037e-22	1.0652414587608825	0.293	0.062	6.467499603760097e-18	7	CENPN
RAD51AP1	3.4700381876483717e-22	0.9027886703439694	0.195	0.028	7.421717675742338e-18	7	RAD51AP1
APOLD1	6.347820930237729e-22	0.4860946203757656	0.179	0.024	1.357671940559245e-17	7	APOLD1
PIF1	9.169841494732943e-22	0.8902347716394222	0.146	0.016	1.961245698893482e-17	7	PIF1
DESI2	1.4491213215382752e-21	0.9530174777696624	0.496	0.166	3.099380682506063e-17	7	DESI2
SQLE	1.85663017467397e-21	0.8560267732722554	0.634	0.264	3.9709606175926866e-17	7	SQLE
MCM10	3.24189997776298e-21	0.8016957422160044	0.122	0.011	6.933775672439463e-17	7	MCM10
LSM5	8.801596665020308e-21	1.4187458436813327	0.74	0.393	1.8824854947145436e-16	7	LSM5
CALM2	1.1127751642761559e-20	1.1172343900704087	0.756	0.411	2.380003521353842e-16	7	CALM2
MIS18A	1.9614261146447674e-20	0.8939131779580372	0.333	0.083	4.195098174002229e-16	7	MIS18A
SHCBP1	2.2254175298441343e-20	0.8551913631362448	0.138	0.015	4.759723012830634e-16	7	SHCBP1
NDC80	3.636411172877037e-20	0.7176419668907028	0.146	0.017	7.777556216549407e-16	7	NDC80
NUP107	5.690172797484219e-20	0.824909524870703	0.618	0.255	1.217014157925925e-15	7	NUP107
HMGB11	7.119036955380892e-20	1.2624763868607405	0.732	0.413	1.5226196240168653e-15	7	HMGB1
CCDC34	9.22862390528676e-20	0.989584409168428	0.48	0.177	1.9738180808627323e-15	7	CCDC34
TUBA1B1	1.0341733153610068e-19	1.2371104255331091	0.545	0.174	2.211889886894122e-15	7	TUBA1B
DEK1	1.47121135894468e-19	1.2183283833527594	0.764	0.486	3.1466268545108816e-15	7	DEK
RPA3	1.5305798783266392e-19	1.132046152612261	0.764	0.432	3.273604243765016e-15	7	RPA3
DTL	1.8140138535089157e-19	0.7680214260599938	0.106	0.009	3.879812829884869e-15	7	DTL
NDC1	1.8218520193317794e-19	0.862624138470365	0.244	0.049	3.8965770989468096e-15	7	NDC1
SMC21	2.1201726909989512e-19	0.9075397953861004	0.309	0.076	4.534625351508557e-15	7	SMC2
FANCD2	2.8212538502529376e-19	0.8396568913809684	0.22	0.04	6.0340977349209826e-15	7	FANCD2
TRIP13	4.288872588836776e-19	0.9696712218898966	0.236	0.048	9.173040693004098e-15	7	TRIP13
CLSPN	2.0999729851508607e-18	0.8607967433889964	0.154	0.021	4.4914222206406615e-14	7	CLSPN
CDKN2D	2.393644437839157e-18	0.8638742588438652	0.22	0.043	5.1195267236503894e-14	7	CDKN2D
BUB1	3.232628396225125e-18	0.6194622244025356	0.106	0.01	6.913945613846298e-14	7	BUB1
MXD3	4.1713076488778665e-18	0.6648297331010268	0.163	0.024	8.921592799419984e-14	7	MXD3
COX17	6.491385862338009e-18	0.9385476884168764	0.715	0.379	1.3883776082368533e-13	7	COX17
PSRC1	1.6443723390410807e-17	0.8224142161024983	0.13	0.016	3.516983558741064e-13	7	PSRC1
CKAP2	3.902036351920614e-17	1.0221684282293098	0.358	0.111	8.34567534948781e-13	7	CKAP2
NCAPG2	4.2698126640478285e-17	0.7593548677113555	0.122	0.014	9.132275325865497e-13	7	NCAPG2
NUDT11	5.062377350709258e-17	1.0137644704143678	0.472	0.186	1.0827412677696965e-12	7	NUDT1
GGCT	8.419621663949011e-17	1.0165252046238742	0.715	0.421	1.8007886814854144e-12	7	GGCT
SEC61G1	1.7969305129673842e-16	0.8744194011973522	0.789	0.429	3.843274981134641e-12	7	SEC61G
SPC24	2.1692061232497375e-16	0.7279282063553785	0.171	0.029	4.639498056406539e-12	7	SPC24
HIST1H3H	3.1917081939842095e-16	0.7652706760170271	0.163	0.027	6.826425485293428e-12	7	HIST1H3H
CDC421	3.358939168608438e-16	0.7614396174876876	0.724	0.39	7.184099093819727e-12	7	CDC42
CYCS	5.0129260310417e-16	0.856008584290279	0.593	0.304	1.0721646195191983e-11	7	CYCS
LBR	7.238244794052799e-16	0.8805710502207735	0.39	0.136	1.5481157965520127e-11	7	LBR
RSRC11	9.962160941438942e-16	0.8132980426904209	0.585	0.272	2.130706982154961e-11	7	RSRC1
PGP	1.2377824099032171e-15	0.9736491881455264	0.488	0.205	2.647369018301001e-11	7	PGP
HIST1H4C	1.823384015446517e-15	1.3575061885023518	0.528	0.207	3.8998537322370104e-11	7	HIST1H4C
PARPBP	2.2810580350911537e-15	0.7183321977100521	0.138	0.021	4.878726925452959e-11	7	PARPBP
EIF5A1	2.805242859371496e-15	0.7638106742360418	0.65	0.347	5.999853427623755e-11	7	EIF5A
HIST1H2BJ	4.999404469327507e-15	0.5462312359598249	0.179	0.035	1.0692726278997671e-10	7	HIST1H2BJ
TIMELESS	5.30164613334417e-15	0.7883596713056882	0.195	0.041	1.1339160749996511e-10	7	TIMELESS
CENPM	6.693110176530886e-15	0.8236353637815651	0.195	0.042	1.4315224045564258e-10	7	CENPM
KDELR21	6.9285406650498515e-15	0.8448915588507909	0.667	0.392	1.4818762774408622e-10	7	KDELR2
CDK41	9.163228888377946e-15	0.7047736311205375	0.553	0.25	1.959831394646275e-10	7	CDK4
C3orf14	1.5255738201955454e-14	0.7507693467964466	0.48	0.201	3.2628972866342317e-10	7	C3orf14
HMGN21	2.2829757481866103e-14	1.1953792189186525	0.593	0.285	4.882828530221521e-10	7	HMGN2
CHTF18	2.8659741349515525e-14	0.6877594917455077	0.13	0.02	6.12974547983438e-10	7	CHTF18
ORC6	3.3874620699067096e-14	0.97436024844307	0.171	0.035	7.245103875116468e-10	7	ORC6
RNASEH2A	4.4004872221740074e-14	0.8600673068154387	0.333	0.112	9.411762070785767e-10	7	RNASEH2A
GMNN1	4.6713461392661655e-14	0.7612651355731456	0.634	0.342	9.991075122662474e-10	7	GMNN
SLC35E3	5.729627371456799e-14	0.7551030118249555	0.545	0.257	1.2254527022071803e-9	7	SLC35E3
CENPH	6.878792652974386e-14	0.8910180722735654	0.276	0.082	1.4712361726181618e-9	7	CENPH
CCT2	8.15259968937014e-14	0.7521376498360686	0.569	0.249	1.743678021562485e-9	7	CCT2
SLC25A1	1.557330737679101e-13	0.8382254462209244	0.504	0.242	3.3308189817480612e-9	7	SLC25A1
H2AFV2	1.8253320823007575e-13	1.1159071743400393	0.683	0.48	3.904020257624859e-9	7	H2AFV
DHFR	1.8866783513183606e-13	0.8207086314643856	0.252	0.071	4.035227657799709e-9	7	DHFR
TMPO	2.1897633264112778e-13	0.9796922297562892	0.382	0.151	4.6834658025284406e-9	7	TMPO
MSMO1	2.2426183129454261e-13	0.5595656739733226	0.569	0.281	4.7965120477276784e-9	7	MSMO1
HNRNPH11	2.927142342054221e-13	0.8888389410836189	0.602	0.306	6.260572041185567e-9	7	HNRNPH1
DBI1	3.3512711593766953e-13	0.7273134332447616	0.61	0.378	7.167698755674876e-9	7	DBI
GPSM2	3.456809006116931e-13	0.7799123892146536	0.187	0.043	7.393423102282892e-9	7	GPSM2
DERL3	3.4668473431306733e-13	0.3513571536695971	0.13	0.021	7.414893097487884e-9	7	DERL3
MZT2B	3.745245271508492e-13	1.0495438623512985	0.561	0.288	8.010330586702362e-9	7	MZT2B
MZT1	3.862829603225482e-13	0.9937037319218848	0.512	0.252	8.26181995537866e-9	7	MZT1
WDR76	3.878118432703838e-13	0.6299177105313236	0.106	0.014	8.29451970386697e-9	7	WDR76
PSMA7	4.0551160826481313e-13	0.8902144756937928	0.618	0.364	8.673082277567822e-9	7	PSMA7
HIST1H3G	4.699144683127296e-13	0.4659995237269364	0.106	0.015	1.0050530648272662e-8	7	HIST1H3G
RRM11	4.767089666913278e-13	0.7586714122923425	0.268	0.08	1.019585137959412e-8	7	RRM1
PTMA1	6.603113722973289e-13	0.9422235556946212	0.634	0.359	1.4122739630695273e-8	7	PTMA
CRNDE1	7.586888956305303e-13	0.8177889621548963	0.569	0.297	1.6226838099745784e-8	7	CRNDE
TMEM191	9.19019225637784e-13	0.8158515584730636	0.48	0.224	1.965598319794092e-8	7	TMEM19
MIF1	9.20502446601963e-13	0.8305239963876918	0.585	0.324	1.968770632792279e-8	7	MIF
CBX31	1.0508291036701812e-12	0.9399644977327553	0.553	0.288	2.2475132869297834e-8	7	CBX3
KIAA1524	1.0510052764229557e-12	0.6567158077534796	0.114	0.017	2.2478900852134177e-8	7	KIAA1524
HMGCS11	1.4213511083079804e-12	0.42558002129698447	0.545	0.265	3.039985750449108e-8	7	HMGCS1
SYT1	1.613860185961313e-12	0.5933236992732882	0.195	0.047	3.4517241657340565e-8	7	SYT1
NUDT81	2.4930361360486844e-12	0.876520005998465	0.407	0.174	5.3321056877809264e-8	7	NUDT8
CKS21	3.006530062613033e-12	1.0236798155971358	0.675	0.439	6.430366497916755e-8	7	CKS2
CDT1	3.1150706693216656e-12	0.6146392383153576	0.13	0.023	6.662513147545178e-8	7	CDT1
NCAPD3	3.1837352401863228e-12	0.7217048975801676	0.154	0.032	6.809372931710508e-8	7	NCAPD3
ATP5I1	3.3939466559988824e-12	0.8554182726917202	0.626	0.376	7.258973107850409e-8	7	ATP5I
WHSC1	4.010910683893847e-12	0.7481371790218146	0.203	0.053	8.57853577071216e-8	7	WHSC1
SKA21	4.128688477453022e-12	0.7113494066645085	0.407	0.169	8.830438915576523e-8	7	SKA2
MDM21	4.158465133847172e-12	0.5938008458333717	0.618	0.323	8.894125228272332e-8	7	MDM2
EIF5B	5.1581772890791e-12	0.7755119860580685	0.618	0.382	1.1032309585882379e-7	7	EIF5B
TM4SF11	7.966694249487097e-12	0.43225727469749464	0.488	0.237	1.7039165660803006e-7	7	TM4SF1
TRA2A1	8.805434442326765e-12	0.6555759188451358	0.528	0.297	1.8833063185248485e-7	7	TRA2A
HELLS	9.542261527946149e-12	0.7615977550898472	0.203	0.054	2.0408988955971227e-7	7	HELLS
MZT2A	9.635970623642033e-12	0.9580974785567736	0.707	0.45	2.0609413969845577e-7	7	MZT2A
RP11-499F3.2	1.1204786117299294e-11	0.636153775451577	0.179	0.043	2.396479654767973e-7	7	RP11-499F3.2
SASS6	1.1981490438926182e-11	0.6031397946300335	0.146	0.03	2.562601175077532e-7	7	SASS6
PRTFDC1	1.2910890242537374e-11	0.6219786799017577	0.106	0.016	2.761381205073894e-7	7	PRTFDC1
RP11-474G23.3	1.4850034111093703e-11	0.5628434742278655	0.106	0.016	3.1761252956807213e-7	7	RP11-474G23.3
DSG2	1.5706541209057292e-11	0.7316376863088727	0.52	0.271	3.359315033793174e-7	7	DSG2
TNFAIP8L1	1.7299732084671708e-11	0.7117190600733397	0.138	0.028	3.700066698269586e-7	7	TNFAIP8L1
SPDL1	1.9662188917245675e-11	0.6384202771759112	0.122	0.022	4.205348965620505e-7	7	SPDL1
FRS2	2.141822042703338e-11	0.5799799939571986	0.407	0.17	4.5809289849338994e-7	7	FRS2
PHF19	2.3031177069672177e-11	0.5059016927124953	0.122	0.022	4.925908151661486e-7	7	PHF19
CMSS1	2.4148091754155707e-11	0.6546334755105411	0.439	0.192	5.164793864378823e-7	7	CMSS1
TTF2	2.5010196231927898e-11	0.5896789165665308	0.187	0.047	5.349180770084739e-7	7	TTF2
TMEM106C	2.5065297023614743e-11	1.0006320391971484	0.447	0.216	5.360965727410722e-7	7	TMEM106C
FEN1	2.648331437020571e-11	0.6899267209938004	0.163	0.038	5.664251277499597e-7	7	FEN1
RAB21	3.1126211678513015e-11	0.6438790981337223	0.553	0.277	6.657274153800363e-7	7	RAB21
LDLR	3.310938495337171e-11	0.4961571874610324	0.35	0.137	7.081435253827141e-7	7	LDLR
KPNA4	4.1770701989899465e-11	0.6583794422917753	0.463	0.218	8.933917741599698e-7	7	KPNA4
FDFT1	5.5162284096581725e-11	0.8125568114552384	0.659	0.466	1.1798109322576898e-6	7	FDFT1
CCNF	6.744577772922627e-11	0.5577591150634831	0.138	0.029	1.4425302940726917e-6	7	CCNF
IFI271	7.162141095656485e-11	0.32215336780545034	0.545	0.296	1.5318387375390091e-6	7	IFI27
WDR34	7.338351704011781e-11	0.8639581411322381	0.325	0.13	1.56952666245404e-6	7	WDR34
UQCC3	7.729106537787742e-11	0.7962442647585023	0.577	0.338	1.6531013063020422e-6	7	UQCC3
RANBP1	8.142902256607572e-11	0.9970338004788822	0.626	0.377	1.7416039346432274e-6	7	RANBP1
FDPS	8.866600759909982e-11	0.5175036064566849	0.65	0.424	1.896388570529547e-6	7	FDPS
SMC1A	1.2460591810480836e-10	0.7515184320627889	0.374	0.161	2.6650713764256413e-6	7	SMC1A
NDUFB1	1.4168892224700726e-10	0.7405999550154776	0.593	0.339	3.0304426690189917e-6	7	NDUFB1
SRGAP2C1	1.6187721799069848e-10	0.6249904328891154	0.252	0.083	3.4622299383850595e-6	7	SRGAP2C
CALR2	1.7375973577740183e-10	0.6305471792492412	0.626	0.349	3.7163732288070703e-6	7	CALR
EZH2	1.82563354442903e-10	0.5851124517004519	0.179	0.047	3.90466502482481e-6	7	EZH2
COMMD4	2.643044689154008e-10	0.62353455902946	0.472	0.231	5.652943981162592e-6	7	COMMD4
S100A81	3.4629591247373456e-10	0.08572534326933406	0.309	0.178	7.406576975988235e-6	7	S100A8
RFC3	3.483861957129272e-10	0.5953900946425283	0.13	0.027	7.451283953908088e-6	7	RFC3
CEP152	3.4907189255752955e-10	0.6078972951072682	0.122	0.024	7.465949638020442e-6	7	CEP152
RP11-362F19.1	3.869501007307924e-10	0.5679245655816099	0.122	0.024	8.276088754430188e-6	7	RP11-362F19.1
HP1BP3	4.04063543964897e-10	0.9312709707450127	0.618	0.426	8.642111078321218e-6	7	HP1BP3
RAD21	4.783386807189316e-10	0.7317436000914612	0.472	0.241	1.0230707703216508e-5	7	RAD21
WDR90	4.814464830525227e-10	0.5518096161889396	0.106	0.019	1.0297177379527356e-5	7	WDR90
UPF2	4.851149676976333e-10	0.5769653822552698	0.626	0.359	1.0375638929116984e-5	7	UPF2
HAUS8	4.958350201346365e-10	0.6344398701016973	0.122	0.025	1.0604919410639609e-5	7	HAUS8
MCM4	5.290545413694748e-10	0.6387441666016972	0.187	0.053	1.1315418530810326e-5	7	MCM4
DDX39A1	5.50238200326392e-10	0.6618342004698731	0.415	0.201	1.1768494628580873e-5	7	DDX39A
RP11-160O5.1	6.795798982330471e-10	0.7136032964334846	0.171	0.046	1.4534854863408413e-5	7	RP11-160O5.1
ATAD21	7.002664117908752e-10	0.5264364933553423	0.187	0.053	1.497729801538324e-5	7	ATAD2
CDC42SE11	7.310620800753692e-10	0.6715209121646833	0.52	0.29	1.5635955768652e-5	7	CDC42SE1
CTC-425F1.41	7.545711127872512e-10	0.645355705488949	0.317	0.128	1.6138766960293733e-5	7	CTC-425F1.4
CDCA4	9.299712370876907e-10	0.6348720381695983	0.211	0.066	1.9890224818831535e-5	7	CDCA4
KRT20	9.48163205826819e-10	0.5372461922148901	0.26	0.093	2.027931464622401e-5	7	KRT20
PPP1CB1	1.092787951646448e-9	0.5485362512678378	0.593	0.352	2.337254870981423e-5	7	PPP1CB
CRH	1.1281390333432434e-9	0.495333641427524	0.252	0.088	2.4128637645145293e-5	7	CRH
PDIA4	1.320926411608791e-9	0.5918557395713268	0.699	0.456	2.8251974091488824e-5	7	PDIA4
S100A71	1.3293798177214074e-9	0.04361728877434976	0.146	0.078	2.843277554142546e-5	7	S100A7
TAGLN2	1.347963134982235e-9	0.774105590611169	0.504	0.269	2.8830235531000048e-5	7	TAGLN2
MAN1C1	1.4328483471138254e-9	0.509505173402175	0.211	0.067	3.0645760448070496e-5	7	MAN1C1
AC018816.31	1.4979038551831124e-9	0.557040186808476	0.341	0.145	3.203716765465641e-5	7	AC018816.3
CHAF1A	1.8916240876645113e-9	0.6342424800402352	0.203	0.064	4.045805598696858e-5	7	CHAF1A
PTN1	2.336374466785405e-9	0.6737970560639005	0.325	0.14	4.997037709560624e-5	7	PTN
GCHFR	2.344850256189577e-9	0.6264416756098887	0.431	0.211	5.015165727938267e-5	7	GCHFR
SET1	2.401492812770196e-9	0.5761167109216119	0.488	0.292	5.136312827952896e-5	7	SET
FLJ37453	2.6818415014040373e-9	0.5777365287890907	0.211	0.068	5.735922603202956e-5	7	FLJ37453
THUMPD3-AS1	2.7825799575325454e-9	0.6019477895112438	0.553	0.321	5.951382013170608e-5	7	THUMPD3-AS1
RP11-538P18.2	2.8186395914777873e-9	0.5136949382316026	0.293	0.113	6.028506358252691e-5	7	RP11-538P18.2
YWHAZ1	2.8899104626539147e-9	0.6200538012307613	0.496	0.239	6.180940497524193e-5	7	YWHAZ
MT1X1	3.212188113930245e-9	0.3553453969395777	0.447	0.209	6.87022793807401e-5	7	MT1X
TEX30	4.088000961911567e-9	0.5575489291506655	0.228	0.077	8.74341645733646e-5	7	TEX30
TBL1XR1	4.09912914453252e-9	0.6329618864602019	0.659	0.426	8.767217414326155e-5	7	TBL1XR1
LRRC58	4.169492170476992e-9	0.5015166011838201	0.325	0.134	8.917709854216191e-5	7	LRRC58
GOT2	4.269632107121068e-9	0.7314019798167579	0.496	0.288	9.13188915071054e-5	7	GOT2
C11orf24	4.47832137640254e-9	0.5180031613026858	0.203	0.064	9.578233759849752e-5	7	C11orf24
CTNNB11	4.573553985017112e-9	0.6790556990879886	0.577	0.338	9.7819172631546e-5	7	CTNNB1
ACOT7	4.753959306686108e-9	0.5479346128011937	0.244	0.087	1.0167768165140247e-4	7	ACOT7
COX7A2	5.097081413683838e-9	0.6576276901930516	0.61	0.415	1.0901637727586992e-4	7	COX7A2
FADS2	5.938843099195098e-9	0.5169077546777539	0.122	0.028	1.2701997620558476e-4	7	FADS2
RHOV1	5.9397743796042554e-9	0.38164289120647416	0.626	0.36	1.270398944309758e-4	7	RHOV
GPR871	6.056778084760193e-9	0.4655143456364592	0.366	0.162	1.29542369676851e-4	7	GPR87
UBL7-AS1	6.916065013712765e-9	0.5342245779092872	0.154	0.041	1.4792079851328862e-4	7	UBL7-AS1
PNMT	7.190802999230655e-9	0.547483279935601	0.114	0.024	1.5379689454754524e-4	7	PNMT
SHMT1	7.2071662992986556e-9	0.5912419917423979	0.163	0.046	1.5414687280939965e-4	7	SHMT1
ATAD3A	7.2216014654178745e-9	0.6499203184616419	0.236	0.085	1.544556121423575e-4	7	ATAD3A
B4GALT2	7.519324743363829e-9	0.6339040899971788	0.146	0.038	1.6082331761106558e-4	7	B4GALT2
ENOPH1	7.738822828993344e-9	0.6438895111279038	0.366	0.172	1.6551794266650964e-4	7	ENOPH1
PCNA	7.769801718155209e-9	0.7227378487215569	0.455	0.246	1.661805191479036e-4	7	PCNA
EEF1A2	8.129458765403105e-9	0.5109627918385075	0.122	0.028	1.738728640744416e-4	7	EEF1A2
FASN	8.565356181071128e-9	0.7087575513052728	0.317	0.139	1.831958380007493e-4	7	FASN
KPNB1	8.855745345686042e-9	0.7645646963127053	0.545	0.35	1.8940668145353307e-4	7	KPNB1
DSC21	9.7013987560104e-9	0.5182602298914069	0.211	0.07	2.074935165935505e-4	7	DSC2
CDH12	1.0461406742616333e-8	0.5017529466385331	0.61	0.371	2.2374856741107812e-4	7	CDH1
DUT	1.0968670612622931e-8	0.7132037317449226	0.732	0.542	2.345979270627792e-4	7	DUT
RP11-660L16.21	1.1931394127960792e-8	0.4620447177090039	0.179	0.054	2.551886576088254e-4	7	RP11-660L16.2
DHX33	1.3704285021429147e-8	0.48236596318998376	0.163	0.046	2.9310724803832666e-4	7	DHX33
XPO1	1.4809804662194672e-8	0.5429550912720948	0.423	0.215	3.167521021150196e-4	7	XPO1
ARL6IP1	1.5494450584301807e-8	1.109653686901921	0.488	0.28	3.3139530909704706e-4	7	ARL6IP1
NUP155	1.5635782137037207e-8	0.5324129517634928	0.236	0.085	3.344181083469518e-4	7	NUP155
HDGF	1.7160766036135678e-8	0.7634831054846429	0.545	0.331	3.6703446398086986e-4	7	HDGF
RNF168	1.7552407029498443e-8	0.5399718677673657	0.382	0.182	3.754108815469127e-4	7	RNF168
HN1	2.0298922581245404e-8	0.9812176815222272	0.585	0.398	4.341533561676767e-4	7	HN1
AC098973.21	2.252042233988734e-8	0.5642789890453896	0.341	0.153	4.816667930055104e-4	7	AC098973.2
POP7	2.3768715211661233e-8	0.6195604647789443	0.463	0.258	5.083652809470104e-4	7	POP7
GINS2	2.7113460465076212e-8	0.4735037515669376	0.163	0.048	5.7990269242705e-4	7	GINS2
CTD-2034I4.2	2.7607191401765496e-8	0.3866551907811534	0.187	0.059	5.904626097009604e-4	7	CTD-2034I4.2
ADAM171	2.8157597304308984e-8	0.49832545534755546	0.569	0.347	6.022346911445605e-4	7	ADAM17
VDAC11	2.98723683764046e-8	0.7950102955298347	0.593	0.394	6.389102148345417e-4	7	VDAC1
TUBG11	3.0728239092916274e-8	0.6939082902063832	0.309	0.139	6.572155777192931e-4	7	TUBG1
YWHAG	3.109974525555284e-8	0.5668719470075321	0.659	0.431	6.651613515257642e-4	7	YWHAG
CCDC137	3.18320903907434e-8	0.5062596128776491	0.276	0.113	6.808247492772198e-4	7	CCDC137
LIG1	3.328359858985043e-8	0.5494175818338224	0.138	0.037	7.11869606639721e-4	7	LIG1
TUBA1C	3.3855765738162555e-8	1.0993488582728257	0.642	0.477	7.241071176078207e-4	7	TUBA1C
FADS11	3.489830989758245e-8	0.44275760012280474	0.163	0.048	7.464050520894935e-4	7	FADS1
CCT5	3.756312169351832e-8	0.7262933380372611	0.577	0.363	8.034000467809698e-4	7	CCT5
NRM	4.515928361805529e-8	0.5285992613438403	0.138	0.037	9.658667580229663e-4	7	NRM
HIST2H2AC	4.7736469676317274e-8	0.4863568506800427	0.163	0.048	0.00102098761343707	7	HIST2H2AC
POLR2K1	4.783962577052613e-8	0.4565638515969344	0.553	0.344	0.00102319391598001	7	POLR2K
RP11-20D14.6	4.8716727716504265e-8	0.40676503522238233	0.106	0.023	0.00104195337240059	7	RP11-20D14.6
MCM7	4.8826145030575236e-8	0.619401083082326	0.293	0.128	0.00104429358991394	7	MCM7
DLEU2	5.1576126528511255e-8	0.5588863586958726	0.195	0.066	0.00110311019419179	7	DLEU2
MKKS	5.4833140610935666e-8	0.5617431147901596	0.618	0.386	0.00117277121138669	7	MKKS
AMFR1	5.6728194433413576e-8	0.5953894713210227	0.528	0.306	0.00121330262254184	7	AMFR
VRK1	5.96685040707634e-8	0.5029739384612073	0.211	0.075	0.00127618996506548	7	VRK1
LYNX11	6.021626672222316e-8	0.25874415636043585	0.252	0.099	0.0012879055126549	7	LYNX1
MMS22L	7.139608520806306e-8	0.4592391819819567	0.122	0.03	0.00152701947043005	7	MMS22L
NBL11	7.232249082708955e-8	0.4991067419654742	0.415	0.21	0.00154683343380979	7	NBL1
CSAG11	7.348465003149876e-8	0.3787451340906118	0.203	0.069	0.00157168969487369	7	CSAG1
PA2G41	7.564106424271728e-8	0.722969884410829	0.504	0.27	0.00161781108202323	7	PA2G4
SNRNP27	7.708955105291588e-8	0.6592552886509568	0.48	0.274	0.00164879131791976	7	SNRNP27
RBM17	8.090339716492068e-8	0.6589943554652651	0.642	0.453	0.00173036185856332	7	RBM17
NCAPD2	8.237393573538393e-8	0.532336890278208	0.114	0.027	0.00176181373750839	7	NCAPD2
LSM8	8.349075387972522e-8	0.5563038246820285	0.699	0.491	0.00178570024397956	7	LSM8
CTBP1	8.718907688879e-8	0.5468784539502269	0.463	0.254	0.00186479997649744	7	CTBP1
PDRG1	9.251592206450002e-8	0.45387412477006006	0.252	0.099	0.00197873054111552	7	PDRG1
SPATA33	9.70600183446304e-8	0.46176137851040794	0.163	0.05	0.00207591967235495	7	SPATA33
CYB561	1.004927308948535e-7	0.437813912893496	0.285	0.119	0.00214933852837912	7	CYB561
SRSF31	1.0117271934137653e-7	0.6250558392721931	0.553	0.316	0.00216388212127336	7	SRSF3
STRA131	1.0290737688411693e-7	1.0865316811592989	0.423	0.199	0.00220098297679749	7	STRA13
UPK1B1	1.0960608780372487e-7	0.6726339454425418	0.439	0.257	0.00234425500594606	7	UPK1B
OS9	1.1477205702302734e-7	0.5544249474685271	0.659	0.462	0.0024547447556085	7	OS9
AC093323.3	1.172735759225236e-7	0.4019439791475333	0.187	0.063	0.00250824724183093	7	AC093323.3
LKAAEAR1	1.326701643504423e-7	0.4839513647907867	0.13	0.035	0.00283754947512725	7	LKAAEAR1
SYCE1	1.415070096634739e-7	0.4288879441945949	0.114	0.028	0.00302655192268238	7	SYCE1
UBE2S1	1.476823191195093e-7	0.9208496910823468	0.439	0.262	0.00315862944132806	7	UBE2S
TMEM14A	1.5155222262803712e-7	0.5474408525046199	0.463	0.278	0.00324139893756845	7	TMEM14A
SIVA11	1.5780182022293672e-7	0.7017153014028845	0.504	0.292	0.00337506533092817	7	SIVA1
SMG7	1.6315305771984897e-7	0.4552090060197909	0.26	0.106	0.00348951759851212	7	SMG7
SFN1	1.636486946756945e-7	0.4341952805208232	0.528	0.329	0.00350011828172375	7	SFN
TUBB1	1.6528996369508725e-7	0.7268207154223985	0.488	0.319	0.00353522174351052	7	TUBB
MRRF	1.6794650271053886e-7	0.49955678880148097	0.252	0.102	0.003592039799973	7	MRRF
H2AFX	1.739882394275563e-7	0.7451494730121665	0.317	0.154	0.00372126046487657	7	H2AFX
RP11-295G20.2	1.7769800626212284e-07	0.5706136426042021	0.358	0.176	0.00380060495793428	7	RP11-295G20.2
MTHFD21	1.825061488886197e-7	0.4418661805815005	0.309	0.142	0.00390344151242979	7	MTHFD2
NCL1	1.904051321212005e-7	0.5603107612263702	0.618	0.416	0.00407238496580823	7	NCL
DMKN2	1.9177047854387315e-7	0.43934234722534254	0.52	0.239	0.00410158699509635	7	DMKN
MYC	1.9680099605310857e-7	0.532681766161927	0.528	0.317	0.00420917970358388	7	MYC
MT2A1	2.0442482002712945e-7	0.22511608370128197	0.26	0.15	0.00437223805074024	7	MT2A
LSM4	2.060574562386502e-7	1.0025596813084876	0.504	0.305	0.00440715687403225	7	LSM4
MORF4L21	2.0758360804706017e-7	0.5472899296294748	0.618	0.416	0.00443979820891052	7	MORF4L2
C1orf159	2.2183387547860725e-7	0.5943971307835583	0.171	0.057	0.00474458292873645	7	C1orf159
BOLA3	2.249609631299343e-7	0.7676598450909278	0.569	0.38	0.00481146507942303	7	BOLA3
BCL2L12	2.2697589566033322e-7	0.5265741230602127	0.252	0.106	0.0048545604563832	7	BCL2L12
ATP5C11	2.2886893257176614e-7	0.5854228908401578	0.667	0.487	0.00489504872984493	7	ATP5C1
MAP4	2.3126164284364306e-7	0.4503203663074147	0.35	0.169	0.00494622401713983	7	MAP4
BRI3BP1	2.4167232165500896e-7	0.42958862756292704	0.244	0.097	0.00516888761555733	7	BRI3BP
MRPS26	2.4591300677624874e-7	0.5393243321268297	0.659	0.447	0.0052595873889304	7	MRPS26
ZNF117	2.4791854317400753e-7	0.512114366707653	0.309	0.143	0.00530248180140567	7	ZNF117
ACTL6A	2.616588274009605e-7	0.6594730769412417	0.382	0.206	0.00559635900045174	7	ACTL6A
METTL11	2.7017641042702716e-7	0.5273260907459568	0.341	0.168	0.00577853306621325	7	METTL1
SMTN	2.8418670659866205e-7	0.5263206441436157	0.195	0.07	0.00607818528073218	7	SMTN
C1orf561	3.075792373846012e-7	0.5992082850869326	0.504	0.286	0.00657850472918185	7	C1orf56
SLC2A4RG	3.124786586425941e-7	0.49441637765280144	0.276	0.12	0.0066832935510478	7	SLC2A4RG
NDUFS6	3.356851657207123e-7	0.6663958786481233	0.439	0.265	0.00717963432443459	7	NDUFS6
FAM136A	3.3763884458462033e-7	0.5385450819670469	0.472	0.273	0.00722141960797585	7	FAM136A
SDC41	3.457243898816506e-7	0.4197651956077577	0.496	0.308	0.00739435325078874	7	SDC4
SNRNP25	3.508784297429009e-7	0.7512556542564299	0.382	0.215	0.00750458785534116	7	SNRNP25
SCD	3.740559390141445e-7	0.4152082302358308	0.366	0.192	0.00800030842363452	7	SCD
HNRNPR1	3.914189692499061e-7	0.6636884323621116	0.61	0.429	0.00837166891431699	7	HNRNPR
KRT6A1	3.9324485093033425e-7	0.2546531786881948	0.341	0.16	0.00841072087169799	7	KRT6A
HMGB31	4.160360224306442e-7	0.42002957006538566	0.488	0.29	0.00889817844774661	7	HMGB3
EMP21	4.969308917930997e-7	0.6282205438341517	0.447	0.243	0.01062835791367081	7	EMP2
CRELD2	5.085471169320441e-7	0.46816127021967824	0.455	0.257	0.01087680573694256	7	CRELD2
CCDC74A	5.240610262199416e-7	0.5153564749433488	0.122	0.034	0.01120861722879211	7	CCDC74A
ACLY	5.682235183679101e-7	0.5983757054741988	0.309	0.15	0.01215316461085286	7	ACLY
ZFC3H1	5.858426532977512e-7	0.4193637253256439	0.463	0.27	0.0125300026687323	7	ZFC3H1
CHEK1	5.957915642688537e-7	0.4333172977783266	0.114	0.03	0.01274278997658224	7	CHEK1
YWHAQ	6.109874124628703e-7	0.6103917963417947	0.553	0.332	0.01306779877775587	7	YWHAQ
RAC3	6.764948690273431e-7	0.40092045488988737	0.122	0.034	0.01446887225875681	7	RAC3
RCC2	7.775161579938706e-7	0.6849069561104101	0.325	0.167	0.0166295155871729	7	RCC2
SMS	8.000721143930812e-7	0.4515962474533459	0.642	0.425	0.01711194238263922	7	SMS
PYCR1	8.017736202191707e-7	0.6016823311041348	0.22	0.09	0.01714833418924762	7	PYCR1
MIR4435-2HG1	8.609462197784699e-7	0.35105327587039503	0.317	0.149	0.01841391774862191	7	MIR4435-2HG
SEC22B1	9.077820777758498e-7	0.49125550778211446	0.561	0.365	0.01941564307946987	7	SEC22B
ANAPC11	9.399778637336652e-7	0.9152002701886316	0.48	0.29	0.02010424654953563	7	ANAPC11
ARL5B1	9.938864742422194e-7	0.4908205790357495	0.512	0.323	0.02125724391109259	7	ARL5B
C21orf58	1.065344848431575e-6	0.48725164686861	0.114	0.031	0.02278559561825452	7	C21orf58
NENF	1.1244171429797674e-6	0.587454599722774	0.569	0.382	0.02404903385405126	7	NENF
BUB31	1.1474757124435456e-6	0.6134491363061637	0.439	0.264	0.02454221053774255	7	BUB3
UQCC2	1.2501963323529285e-6	0.6955773919226644	0.415	0.243	0.02673919915636443	7	UQCC2
CAPZA11	1.2929848989075636e-6	0.4749142758219653	0.439	0.265	0.02765436101783497	7	CAPZA1
TMA71	1.352310677505042e-6	0.6713356120261879	0.472	0.331	0.02892322077047783	7	TMA7
ADSS	1.3629863002234227e-6	0.5439775460146383	0.545	0.355	0.02915155098917856	7	ADSS
CYP27B1	1.494236218431882e-6	0.3478953371126599	0.163	0.056	0.03195872423982109	7	CYP27B1
CDKN2AIPNL	1.5772539318008682e-6	0.44709724287397584	0.333	0.165	0.03373430709335696	7	CDKN2AIPNL
DCXR1	1.602367385779009e-6	0.5552320886940968	0.642	0.479	0.03427143364704144	7	DCXR
CDCA7	1.6153530368257016e-6	0.6328034286475366	0.114	0.032	0.0345491707516281	7	CDCA7
PPIL11	1.6556693597892956e-6	0.4867369796240265	0.211	0.085	0.03541145626717345	7	PPIL1
NUDT151	1.671091166467756e-6	0.45051381711706767	0.285	0.132	0.03574129786841236	7	NUDT15
SUMO31	1.7768668078570608e-6	0.5196993903003043	0.65	0.499	0.03800362728644681	7	SUMO3
CS	1.8143621941059403e-6	0.4361199714215955	0.333	0.166	0.03880557860753785	7	CS
LGALS11	1.8430188867781775e-6	0.20072868921253895	0.317	0.213	0.03941848795041166	7	LGALS1
MCM51	1.8497077466361084e-6	0.4604743388225627	0.195	0.077	0.03956154928505309	7	MCM5
UHMK1	1.8787383544902704e-6	0.4791812685856238	0.431	0.244	0.0401824559258379	7	UHMK1
TMEM160	1.9087613898231804e-6	0.5610012825110114	0.667	0.519	0.04082458860553818	7	TMEM160
HMGXB4	1.914781011371657e-6	0.5007002254030922	0.358	0.187	0.04095333627121699	7	HMGXB4
R3HDM1	1.9639704519544996e-6	0.45871407935867753	0.179	0.066	0.04200540002640284	7	R3HDM1
CKLF2	1.9647963944586104e-6	0.3120146954352791	0.407	0.218	0.04202306528468075	7	CKLF
RHNO1	1.985206068502998e-6	0.51326151968433	0.26	0.119	0.04245958739314211	7	RHNO1
PHGDH	2.010187234885816e-6	0.766660104359584	0.252	0.119	0.04299388457973783	7	PHGDH
SRSF21	2.1469372607990055e-6	0.6183853848612103	0.577	0.426	0.04591869413396913	7	SRSF2
RNASEH1	2.1601027637820874e-6	0.4682931503103491	0.26	0.118	0.04620027791177128	7	RNASEH1
MTFR1	2.180447659617827e-6	0.5070499587600861	0.203	0.082	0.04663541454390609	7	MTFR1
YWHAH1	2.2294402247680166e-6	0.1574643731893022	0.301	0.158	0.04768326752733834	7	YWHAH
TAGLN	1.4415226253861174e-82	2.1598939907122903	0.507	0.033	3.0831285911758283e-78	8	TAGLN
SOD3	1.1142325131704054e-68	1.457861438109676	0.507	0.042	2.383120499168863e-64	8	SOD3
CALD1	9.065736153009698e-68	2.6151706456656494	0.685	0.087	1.9389796484057144e-63	8	CALD1
PTRF	3.508419542004649e-64	2.0160070319125567	0.397	0.025	7.503807716439543e-60	8	PTRF
CAV1	5.126705102685773e-57	2.179663124278205	0.479	0.047	1.096499687362433e-52	8	CAV1
VCAN	4.841304071086398e-52	1.7476397901200071	0.301	0.018	1.0354581147239588e-47	8	VCAN
MMP21	2.973168683753413e-50	2.024804262595548	0.616	0.095	6.359013180811799e-46	8	MMP2
NNMT	2.9391940519328754e-48	0.8072077923331977	0.192	0.006	6.286348238274033e-44	8	NNMT
DKK3	5.686328748729894e-43	0.8245874170294695	0.137	0.003	1.2161919927783498e-38	8	DKK3
FSTL3	6.836859152554066e-37	1.2443468544023035	0.411	0.052	1.4622674355482635e-32	8	FSTL3
HSD17B6	7.310445162074162e-35	1.1053460741207992	0.192	0.01	1.5635580112644218e-30	8	HSD17B6
FLNA1	5.545967487466024e-34	2.36135101959122	0.589	0.127	1.1861715262192331e-29	8	FLNA
TGM2	6.51625932517689e-34	1.3489735047630682	0.205	0.013	1.3936975444688334e-29	8	TGM2
RBP1	7.0896160658061286e-34	1.4525294658636323	0.247	0.019	1.5163270841546144e-29	8	RBP1
PCSK1N	4.2622911923916445e-33	1.879265922102784	0.342	0.041	9.116188402287247e-29	8	PCSK1N
CTHRC1	8.676307053196217e-30	0.9610068246490608	0.247	0.022	1.855688552537607e-25	8	CTHRC1
SERPINE2	2.2826246669715825e-29	0.43240359886812174	0.233	0.02	4.882077637718821e-25	8	SERPINE2
ANXA3	2.32498892031803e-29	1.3840747056279912	0.342	0.045	4.972686302776202e-25	8	ANXA3
LHFP	3.3279616410360557e-29	0.9532560482905612	0.11	0.003	7.117844357847917e-25	8	LHFP
LAMC21	5.39313042892347e-29	1.9364336655745105	0.411	0.069	1.1534827361381518e-24	8	LAMC2
IGFBP71	1.0478990306441719e-28	1.3704131746995123	0.767	0.257	2.2412464467417548e-24	8	IGFBP7
PMEPA11	6.388828753343241e-28	1.930449155238604	0.493	0.102	1.3664426937650524e-23	8	PMEPA1
FN11	2.6733654366061065e-27	1.4973546112595988	0.342	0.05	5.717793995813141e-23	8	FN1
PRSS231	7.041466553604915e-27	1.553247867784212	0.63	0.169	1.5060288664850191e-22	8	PRSS23
LBH1	9.292771644806911e-27	1.3649694569057027	0.315	0.041	1.9875379993913024e-22	8	LBH
SLC38A5	4.784865947977997e-26	1.0597739327698277	0.26	0.03	1.023387128953534e-21	8	SLC38A5
PDLIM7	1.0169325546084338e-25	1.6373462874326254	0.507	0.112	2.175015347796518e-21	8	PDLIM7
NDST1	1.7887540987113223e-25	1.3092393447270476	0.233	0.024	3.825787266323777e-21	8	NDST1
TPST1	2.1327810640799147e-25	1.5537867745863574	0.329	0.048	4.561592139854122e-21	8	TPST1
RRAD	3.4596131827223364e-25	1.183629431143134	0.315	0.045	7.399420675206534e-21	8	RRAD
ANOS1	8.272129014316876e-25	1.0946055289772323	0.151	0.009	1.7692429535820936e-20	8	ANOS1
COL27A1	1.3414473137073367e-24	1.2187816712039832	0.219	0.021	2.869087514557252e-20	8	COL27A1
CRYAB	1.49244397089564e-24	1.261910128332954	0.315	0.047	3.1920391649515954e-20	8	CRYAB
NUAK1	3.266059426485841e-24	1.1112270646089686	0.192	0.017	6.985447901367918e-20	8	NUAK1
S100A102	2.2607283496160665e-23	1.7491030458056442	0.877	0.325	4.835245794158842e-19	8	S100A10
MYL9	8.135082813058444e-23	1.3702434196005762	0.37	0.068	1.7399315120569396e-18	8	MYL9
TNFRSF12A2	8.962373752430679e-23	2.072752216892181	0.849	0.402	1.916872498169874e-18	8	TNFRSF12A
EDN11	2.0066377363086746e-22	1.3951769624784636	0.356	0.064	4.291796790416993e-18	8	EDN1
TGFB1I1	3.8287602750674003e-22	1.1170280479723749	0.164	0.013	8.188952476314155e-18	8	TGFB1I1
SPARC	1.1675391627945539e-21	0.6565277123413616	0.178	0.017	2.497132761384992e-17	8	SPARC
GPX8	3.106928157897433e-21	1.1082238004635672	0.178	0.017	6.64509794411103e-17	8	GPX8
C14orf132	6.006000801245723e-21	1.0675643807226862	0.137	0.009	1.2845634513704352e-16	8	C14orf132
SPATA17	2.2426604548851502e-20	1.1646366193784343	0.219	0.026	4.79660218090836e-16	8	SPATA17
PTGS11	5.3729787884918223e-20	1.1584157307560654	0.247	0.034	1.1491727032826309e-15	8	PTGS1
HSPG2	8.594146609150289e-20	1.510436871527711	0.315	0.057	1.838116076765064e-15	8	HSPG2
IL321	9.571371371498018e-20	1.4639208591227053	0.534	0.173	2.0471249089359958e-15	8	IL32
SAA1	9.61064818071558e-20	0.23631779108266265	0.137	0.01	2.055525432891448e-15	8	SAA1
GPC4	1.0041072560365068e-19	1.021558512313568	0.137	0.01	2.1475845992108808e-15	8	GPC4
TTR	1.122903790259149e-19	0.8850589771347461	0.178	0.018	2.4016666266062676e-15	8	TTR
HEG1	1.4908334841308198e-19	1.0806196927835756	0.151	0.013	3.188594655858998e-15	8	HEG1
CYR612	3.4321984874641297e-19	1.1527644242503032	0.493	0.132	7.340786124988282e-15	8	CYR61
ARNTL2	3.645708847514127e-19	1.1592072488664695	0.247	0.035	7.797442083063215e-15	8	ARNTL2
PRKCDBP	4.0959552672625657e-19	0.9865998728023682	0.233	0.032	8.760429125621177e-15	8	PRKCDBP
GNG11	3.139436727442472e-18	0.9027190337176414	0.11	0.007	6.71462727265396e-14	8	GNG11
GUCY1A2	1.2082729188398573e-17	0.9961472103714368	0.123	0.009	2.584254118814687e-13	8	GUCY1A2
CXCL14	2.2331811956611775e-17	0.4372614919589656	0.178	0.021	4.776327941280126e-13	8	CXCL14
HSF2BP	2.3163899490798178e-17	0.963054689536146	0.11	0.007	4.954294823091915e-13	8	HSF2BP
ACTN11	5.623929526847565e-17	1.6421036141294705	0.479	0.148	1.2028460472021577e-12	8	ACTN1
TRIO1	6.387579746952285e-17	0.9921918332425302	0.301	0.058	1.3661755562781546e-12	8	TRIO
TRAM1	1.4027008191673256e-16	1.7692721911774043	0.644	0.229	3.000096512035076e-12	8	TRAM1
GAL	1.5504960387162906e-16	1.009123269085954	0.123	0.01	3.3162009276064026e-12	8	GAL
MFGE8	2.3788539886392334e-16	1.252126105074281	0.342	0.078	5.087892910901592e-12	8	MFGE8
MT2A2	3.921952214098334e-16	1.2242745189528554	0.548	0.143	8.388271395513516e-12	8	MT2A
FSTL1	4.5499279435276e-16	1.1926966155084004	0.301	0.062	9.731385885616829e-12	8	FSTL1
TRIM47	5.147978590527074e-16	0.9535118115906178	0.329	0.071	1.1010496609419306e-11	8	TRIM47
SVIL	7.200504061120951e-16	1.0201111566930694	0.411	0.111	1.540043808592549e-11	8	SVIL
PORCN	7.838814324849816e-16	1.280281572352011	0.219	0.035	1.6765656077988786e-11	8	PORCN
CST61	9.064916327651925e-16	1.4824101471547364	0.466	0.16	1.9388043041581935e-11	8	CST6
CDKN2A2	2.039491786495332e-15	1.301500337214839	0.726	0.333	4.362065032956216e-11	8	CDKN2A
FKBP10	2.1241431882930826e-15	0.6969332895572381	0.11	0.009	4.543117451121245e-11	8	FKBP10
SERTAD4-AS1	2.3041982183582706e-15	1.163989447228298	0.26	0.049	4.9282191494246686e-11	8	SERTAD4-AS1
MMP71	2.368346004552004e-15	0.9378522592010818	0.397	0.11	5.065418434535826e-11	8	MMP7
FBLN2	3.385074471154707e-15	0.9082604258014682	0.192	0.027	7.239997278905687e-11	8	FBLN2
TUSC1	4.029280202874876e-15	0.8796629663020079	0.247	0.044	8.617824497908784e-11	8	TUSC1
BPGM1	5.195134471039852e-15	1.2744313464096233	0.562	0.215	1.1111353606660036e-10	8	BPGM
FGD6	5.91227207437451e-15	0.9182502996181342	0.192	0.028	1.2645167512672203e-10	8	FGD6
SPATS2L2	7.453763125568519e-15	1.450851262740296	0.658	0.283	1.5942108572965946e-10	8	SPATS2L
CITED41	9.535855531191943e-15	1.281675534193958	0.411	0.121	2.0395287810113327e-10	8	CITED4
COL7A1	1.1644315892415215e-14	1.0670715704453673	0.233	0.041	2.4904862830697664e-10	8	COL7A1
SYNPO	5.5352721768357225e-14	0.8969655925472201	0.151	0.019	1.183884013181624e-9	8	SYNPO
GPR872	6.212315839527317e-14	0.8422073716062709	0.493	0.163	1.3286901117581027e-9	8	GPR87
CD1511	7.001907969137713e-14	1.3902303043441435	0.589	0.236	1.4975680764391742e-9	8	CD151
PPP1R14C	1.0357028251672664e-13	0.7815284959214007	0.137	0.016	2.215161202467749e-9	8	PPP1R14C
CAV2	1.528412919064023e-13	1.1239949507786164	0.507	0.184	3.268969551294132e-9	8	CAV2
TMSB101	2.587303080962208e-13	1.0129268777105354	0.671	0.294	5.533723829561969e-9	8	TMSB10
MT1M	2.69936821470548e-13	0.32320439167973364	0.123	0.013	5.7734087376120805e-9	8	MT1M
PVR	2.970601514859541e-13	0.8506885922616237	0.192	0.031	6.353522519981587e-9	8	PVR
SYCE1L	4.5342413747939694e-13	1.0180175146486925	0.274	0.061	9.69783545240934e-9	8	SYCE1L
ACTA2	5.903115972853105e-13	0.4802726879432578	0.151	0.02	1.2625584442738222e-8	8	ACTA2
SELM	7.908287761715082e-13	1.09257935475978	0.438	0.144	1.6914245864756222e-8	8	SELM
TUBA1A2	9.670035555210457e-13	0.7830690153701981	0.384	0.114	2.0682272045484128e-8	8	TUBA1A
PTMS2	1.1977583658869548e-12	1.0539079397392146	0.781	0.468	2.5617655929590192e-8	8	PTMS
CCK1	1.523285912217602e-12	0.8541721439811814	0.26	0.057	3.258003909051007e-8	8	CCK
TRBC22	2.543485154305133e-12	0.9826773334836434	0.384	0.121	5.4400060480278186e-8	8	TRBC2
TIMP1	2.930640497390372e-12	1.0253911485334046	0.822	0.443	6.268053895818529e-8	8	TIMP1
PLS31	3.0671024590984697e-12	1.0600171996452792	0.534	0.214	6.559918739519809e-8	8	PLS3
ITGB11	4.627063593829403e-12	0.97228908225059	0.63	0.298	9.896363614482329e-8	8	ITGB1
PAX81	4.992709741771863e-12	0.8758841897482509	0.301	0.077	1.0678407595701661e-7	8	PAX8
KRT172	5.582766741650013e-12	1.4004098339279514	0.644	0.345	1.194042150704105e-7	8	KRT17
DEGS11	5.645239300122369e-12	0.8050195512599853	0.315	0.083	1.2074037815101724e-7	8	DEGS1
MAFG	6.4385787523135275e-12	0.7896193813889363	0.479	0.173	1.3770832235448173e-7	8	MAFG
DST1	6.570679136936478e-12	1.0294190780008048	0.616	0.3	1.405336853807974e-7	8	DST
TPM11	8.050734330843401e-12	2.0778173016939476	0.589	0.303	1.7218910586807866e-7	8	TPM1
PAWR1	8.369594664445518e-12	1.4701424770206817	0.575	0.286	1.7900889068316077e-7	8	PAWR
INHBA	9.179238730677588e-12	0.4063773802115838	0.137	0.019	1.9632555797173225e-7	8	INHBA
CDC42EP3	9.850839139527454e-12	1.0361310234299106	0.356	0.108	2.106897475162132e-7	8	CDC42EP3
IFITM31	1.1323304185427138e-11	1.0038160757415684	0.603	0.257	2.4218282991791564e-7	8	IFITM3
ANXA21	1.8346068229572297e-11	1.1619963945406309	0.753	0.4	3.923857072940922e-7	8	ANXA2
SLC7A2	2.1222423299674865e-11	0.7268725107531707	0.164	0.027	4.53905189533446e-7	8	SLC7A2
MET	2.4464728956080924e-11	0.9049243306208028	0.274	0.068	5.232516229126588e-7	8	MET
EPHB2	2.5127886175114015e-11	0.7877545309002376	0.123	0.016	5.374352295133385e-7	8	EPHB2
ZNF579	2.691795548275729e-11	0.7914896083778832	0.123	0.016	5.757212318652129e-7	8	ZNF579
TINAGL12	3.623520401997813e-11	1.0816998072796309	0.658	0.304	7.749985435792923e-7	8	TINAGL1
EVA1B	5.430098410529901e-11	0.8549502539667805	0.219	0.047	1.1613894480441351e-6	8	EVA1B
ITGA21	6.087502030343479e-11	0.967217145101296	0.411	0.146	1.301994934249863e-6	8	ITGA2
SERPINH12	9.254730031085195e-11	0.8946158476829549	0.507	0.215	1.9794016590485018e-6	8	SERPINH1
ITGAV1	9.421125697163436e-11	1.3137479801741538	0.548	0.267	2.0149903641093155e-6	8	ITGAV
PALLD	9.771624470366364e-11	0.9378016833020116	0.315	0.092	2.089955041721958e-6	8	PALLD
PACS1	9.841121253667728e-11	0.713711330415423	0.288	0.076	2.1048190137344538e-06	8	PACS1
C1orf1861	1.1947989386900014e-10	0.9921282667623684	0.507	0.215	2.555435970070176e-6	8	C1orf186
CADM1	1.2070067228339296e-10	0.6864787155999249	0.219	0.048	2.5815459787972087e-6	8	CADM1
C12orf752	1.5937378027674108e-10	0.9031111143700394	0.411	0.154	3.4086864125589383e-6	8	C12orf75
LINC015601	1.7519941765799487e-10	0.6682141591565489	0.178	0.033	3.747165144869195e-6	8	LINC01560
EPHB4	1.8278840802291563e-10	0.8267276221194485	0.178	0.034	3.909478470794119e-6	8	EPHB4
CDH3	1.981524959041909e-10	0.8053113210957046	0.192	0.039	4.238085582398835e-6	8	CDH3
MIR4435-2HG2	2.0427418759960534e-10	0.6148530451839491	0.425	0.149	4.36901632438036e-6	8	MIR4435-2HG
MYH9	2.3503658016711583e-10	1.144263988043318	0.589	0.321	5.026962376614274e-6	8	MYH9
RCN11	2.5507760653077837e-10	0.3395751604222038	0.466	0.196	5.455599848480287e-6	8	RCN1
VASN	2.5823626003750004e-10	0.7425825437150662	0.123	0.017	5.523157129682051e-6	8	VASN
ITGA31	2.6047287456067307e-10	0.9406264692313744	0.562	0.257	5.570993841103676e-6	8	ITGA3
KRT72	3.002942774976968e-10	1.1127853086199493	0.671	0.315	6.422694007120741e-6	8	KRT7
DAPK3	3.36319381836184e-10	0.8428760112778131	0.315	0.093	7.193198938712304e-6	8	DAPK3
IFI44L2	4.079248808138127e-10	0.5854250597223466	0.452	0.176	8.724697350845827e-6	8	IFI44L
SGCE	4.1196313563366357e-10	0.8850034038978137	0.151	0.026	8.811067544932796e-6	8	SGCE
CH17-360D5.21	4.2852949623212667e-10	1.0121194853610005	0.425	0.166	9.165388865412726e-6	8	CH17-360D5.2
PPP1R182	4.774734910817096e-10	0.6122983786236261	0.342	0.107	1.0212203027255608e-5	8	PPP1R18
PTGS21	5.596002149538017e-10	1.2933541665875947	0.452	0.191	1.196872939743191e-5	8	PTGS2
SEC61A1	6.36271698565671e-10	0.8135480068321015	0.507	0.22	1.3608579088922572e-5	8	SEC61A1
ITGB41	6.447304907057054e-10	0.9527339535507252	0.507	0.219	1.378949573521363e-5	8	ITGB4
IGFBP41	8.761974943874027e-10	1.3761711517885349	0.685	0.408	1.874011200995777e-5	8	IGFBP4
CST4	8.851519516505598e-10	0.7340654717960207	0.219	0.055	1.8931629941902175e-5	8	CST4
CDK14	9.334187120099251e-10	0.7481327368644441	0.137	0.022	1.9963959412468283e-5	8	CDK14
S100A22	1.1265553666472403e-9	0.9028298058535078	0.603	0.336	2.409476618185118e-5	8	S100A2
TAPBP1	1.629491929572233e-9	0.8834992962153165	0.699	0.4	3.485157338969092e-5	8	TAPBP
ETS11	1.7280417425977724e-9	0.7957938460724724	0.301	0.092	3.695935679068116e-5	8	ETS1
TAGLN21	2.0490550543063408e-9	0.8409792560328825	0.562	0.272	4.3825189501504015e-5	8	TAGLN2
KLF11	2.139880411177061e-9	0.82592909600734	0.247	0.066	4.5767762234254987e-5	8	KLF11
TUBB2	2.475581669029075e-9	0.5645198274758401	0.644	0.318	5.294774073719386e-5	8	TUBB
TAX1BP31	2.7938849019454343e-9	1.049779848904499	0.74	0.472	5.975561028280895e-5	8	TAX1BP3
CD59	2.832383518503603e-9	0.9901356635557532	0.74	0.431	6.0579018693755064e-5	8	CD59
CST11	3.084650597084876e-9	0.6551879635150337	0.233	0.064	6.597450697045133e-5	8	CST1
LIMA12	3.248982023490001e-9	1.017588734550843	0.658	0.397	6.948922751840415e-5	8	LIMA1
DCBLD1	3.935676177549286e-9	0.7899241577931412	0.151	0.028	8.417624208542412e-5	8	DCBLD1
ING4	4.2177422469895505e-9	0.5920678293047105	0.329	0.106	9.020907117861249e-5	8	ING4
AMIGO21	4.88536800499183e-9	1.0730663887953704	0.479	0.224	1.0448825089076528e-4	8	AMIGO2
LPCAT1	4.892185248866832e-9	0.5850236859446445	0.274	0.079	1.046340581027638e-4	8	LPCAT1
DRAM11	5.207148577532281e-9	0.8805550273081867	0.274	0.082	1.113704937762604e-4	8	DRAM1
ANXA8L1	5.49574170132964e-9	0.6951226890535935	0.192	0.044	1.1754292350803836e-4	8	ANXA8L1
EXTL3	5.534496687127505e-9	0.6513815820265771	0.151	0.028	1.1837181514428308e-4	8	EXTL3
MDFI1	5.961485037041725e-9	1.1219674868256615	0.425	0.177	1.275042419722484e-4	8	MDFI
LAMB2	6.053288274328676e-9	0.7403864591662327	0.219	0.056	1.2946772961134172e-4	8	LAMB2
IGFBP22	6.255552685789401e-9	0.8409856259172127	0.589	0.326	1.3379376084366373e-4	8	IGFBP2
GALNT12	7.389251027777051e-9	1.3928605071880096	0.658	0.446	1.5804130098209554e-4	8	GALNT1
BASP1	7.932096348299273e-9	0.7535951048761685	0.548	0.262	1.6965167669742487e-4	8	BASP1
CD99L2	8.540102113913641e-9	0.6839700931717777	0.123	0.02	1.8265570401238495e-4	8	CD99L2
HSPB81	9.472975404951398e-9	0.5898210976849476	0.397	0.151	2.026079979611005e-4	8	HSPB8
ITGB6	9.563314160161437e-9	1.4441393855455793	0.548	0.303	2.045401632575328e-4	8	ITGB6
TAP11	1.0450581023585569e-8	0.7262110164532366	0.411	0.168	2.2351702693244817e-4	8	TAP1
CCDC74A1	1.0464894357407396e-8	0.6571859489452624	0.164	0.034	2.238231605162294e-4	8	CCDC74A
IL1A1	1.1624811623192658e-8	0.5613641583303132	0.26	0.076	2.486314709968446e-4	8	IL1A
SEMA3C1	1.2240741890510514e-8	0.7010736358249909	0.425	0.175	2.618049875542389e-4	8	SEMA3C
EGFL7	1.26296823020219e-8	0.654324041953406	0.123	0.021	2.701236450756444e-4	8	EGFL7
TPM41	1.2775960034295612e-8	1.0414773801067232	0.603	0.261	2.7325223321351456e-4	8	TPM4
CRIP21	1.3548419412879356e-8	0.7918930969889677	0.589	0.328	2.897735944026637e-4	8	CRIP2
PIEZO1	1.5042032219497746e-8	0.8512723006129453	0.288	0.094	3.217189851106178e-4	8	PIEZO1
XG	1.5905474512864323e-8	0.8569202523408264	0.151	0.031	3.4018628888114207e-4	8	XG
COG1	1.6596694187208722e-8	0.6838189900294123	0.192	0.046	3.5497009527602017e-4	8	COG1
OCIAD21	1.7684234321437125e-8	1.0939751290619166	0.589	0.298	3.782304036668972e-4	8	OCIAD2
FSCN11	1.867766350694517e-8	0.7601032246124927	0.479	0.225	3.994778670865433e-4	8	FSCN1
[truncated: 122 more rows]
